# Supplementary material for: Poly[[μ-(3-amino­pyridine)-κ2 N:N′-μ-chlorido-chlorido(N,N′-dimethyl­formamide-κO)nickel(II)] N,N′-dimethyl­formamide monosolvate]
Source: Acta Crystallogr Sect E Struct Rep Online. 2012 Aug 25;68(Pt 9):m1204–5. doi: 10.1107/S1600536812036215 (PMC3435618; doi:10.1107/S1600536812036215)
Supplement: Supplementary file 1 [file e-68-m1204-sup1.cif]

##############################################################################
#                                                                            #
# This CIF contains the data in a paper accepted for publication in          #
# Acta Crystallographica Section E. It conforms to the requirements of       #
# Notes for Authors for Acta Crystallographica Section E, and has been       #
# peer reviewed under the auspices of the IUCr Commission on Journals.       #
#                                                                            #
# Full details of the Crystallographic Information File format               #
# are given in the paper "The Crystallographic Information File (CIF):       #
# a New Standard Archive File for Crystallography" by S. R. Hall, F. H.      #
# Allen and I. D. Brown [Acta Cryst. (1991), A47, 655-685].                  #
#                                                                            #
# The current version of the core CIF dictionary is obtainable from          #
# ftp://ftp.iucr.org/pub/cif_core.dic.                                       #
#                                                                            #
# Software is freely available for graphical display of the structure(s)     #
# in this CIF. For information consult the CIF software page                 #
# http://www.iucr.org/resources/cif/software.                                #
#                                                                            #
# This file may be used for bona fide research purposes within the           #
# scientific community so long as proper attribution is given to the journal # 
# article from which it was obtained.                                        #
#                                                                            #
##############################################################################
data_I
_audit_creation_method     SHELXL-97
_chemical_name_systematic
;
Poly[[\m-(3-aminopyridine)-\k^2^<i>N</i>:<i>N</i>'-\m-chlorido-
chlorido(<i>N</i>,<i>N</i>'-dimethylformamide-\k<i>O</i>)nickel(II)]
<i>N</i>,<i>N</i>'-dimethylformamide monosolvate]
;
_chemical_name_common     ?
_chemical_formula_moiety     'C8 H13 Cl2 N3 Ni O, C3 H7 N O'
_chemical_formula_sum     'C11 H20 Cl2 N4 Ni O2'
_chemical_formula_iupac     '[Ni Cl2 (C5 H6 N2) (C3 H7 N O)], C3 H7 N O'
_chemical_formula_weight     369.92
_chemical_melting_point     ?
_symmetry_cell_setting     monoclinic
_symmetry_space_group_name_H-M     'P 21/c'
_symmetry_space_group_name_hall     '-P 2ybc'
loop_
    _symmetry_equiv_pos_as_xyz
    'x, y, z'
    '-x, y+1/2, -z+1/2'
    '-x, -y, -z'
    'x, -y-1/2, z-1/2'
_cell_length_a     10.3684(2)
_cell_length_b     15.0571(3)
_cell_length_c     10.0976(2)
_cell_angle_alpha     90.00
_cell_angle_beta     103.832(2)
_cell_angle_gamma     90.00
_cell_volume     1530.70(5)
_cell_formula_units_Z     4
_cell_measurement_reflns_used     4748
_cell_measurement_theta_min     3.2218
_cell_measurement_theta_max     29.0090
_cell_measurement_temperature     293(2)
_cell_special_details     ?
_exptl_crystal_description     plate
_exptl_crystal_colour     green
_exptl_crystal_size_max     0.38
_exptl_crystal_size_mid     0.30
_exptl_crystal_size_min     0.18
_exptl_crystal_density_diffrn     1.605
_exptl_crystal_density_meas     ?
_exptl_crystal_density_method     'not measured'
_exptl_crystal_F_000     768
_exptl_absorpt_coefficient_mu     1.622
_exptl_absorpt_correction_type     multi-scan
_exptl_absorpt_process_details     '(SADABS; Bruker, 2000)'
_exptl_absorpt_correction_T_min     0.62757
_exptl_absorpt_correction_T_max     1.00000
_exptl_special_details     ?
_diffrn_ambient_temperature     293(2)
_diffrn_radiation_type     MoK\a
_diffrn_radiation_wavelength     0.71073
_diffrn_radiation_source     'fine-focus sealed tube'
_diffrn_radiation_monochromator     graphite
_diffrn_measurement_device_type     'Bruker SMART APEXII'
_diffrn_measurement_method     'phi and omega scans'
_diffrn_detector_area_resol_mean     ?
_diffrn_reflns_number     6140
_diffrn_reflns_av_R_equivalents     0.0205
_diffrn_reflns_av_sigmaI/netI     0.0304
_diffrn_reflns_theta_min     3.38
_diffrn_reflns_theta_max     25.20
_diffrn_reflns_theta_full     25.20
_diffrn_measured_fraction_theta_max     0.998
_diffrn_measured_fraction_theta_full     0.998
_diffrn_reflns_limit_h_min     -10
_diffrn_reflns_limit_h_max     12
_diffrn_reflns_limit_k_min     -16
_diffrn_reflns_limit_k_max     18
_diffrn_reflns_limit_l_min     -12
_diffrn_reflns_limit_l_max     11
_diffrn_standards_number     ?
_diffrn_standards_interval_count     ?
_diffrn_standards_interval_time     ?
_diffrn_standards_decay_%     ?
_refine_special_details
;
Refinement of <i>F</i>^2^ against ALL reflections. The weighted <i>R</i>-factor
<i>wR</i> and goodness of fit <i>S</i> are based on <i>F</i>^2^, conventional
<i>R</i>-factors <i>R</i> are based on <i>F</i>, with <i>F</i> set to zero for
negative <i>F</i>^2^. The threshold expression of <i>F</i>^2^ >
\s(<i>F</i>^2^) is used only for calculating <i>R</i>-factors(gt) <i>etc</i>.
and is not relevant to the choice of reflections for refinement.
<i>R</i>-factors based on <i>F</i>^2^ are statistically about twice as large
as those based on <i>F</i>, and <i>R</i>- factors based on ALL data will be
even larger.
;
_reflns_number_total     2748
_reflns_number_gt     2333
_reflns_threshold_expression     I>2sigma(I)
_refine_ls_structure_factor_coef     Fsqd
_refine_ls_matrix_type     full
_refine_ls_R_factor_all     0.0313
_refine_ls_R_factor_gt     0.0248
_refine_ls_wR_factor_gt     0.0569
_refine_ls_wR_factor_ref     0.0579
_refine_ls_goodness_of_fit_ref     1.041
_refine_ls_restrained_S_all     1.041
_refine_ls_number_reflns     2748
_refine_ls_number_parameters     193
_refine_ls_number_restraints     0
_refine_ls_hydrogen_treatment     mixed
_refine_ls_weighting_scheme     calc
_refine_ls_weighting_details
         'calc w=1/[\s^2^(Fo^2^)+(0.0322P)^2^+0.0000P] where P=(Fo^2^+2Fc^2^)/3'
_atom_sites_solution_hydrogens     geom
_atom_sites_solution_primary     direct
_atom_sites_solution_secondary     difmap
_refine_ls_shift/su_max     0.001
_refine_ls_shift/su_mean     0.000
_refine_diff_density_max     0.700
_refine_diff_density_min     -0.339
_refine_ls_extinction_method     none
_refine_ls_extinction_coef     ?
loop_
    _atom_type_symbol
    _atom_type_description
    _atom_type_scat_dispersion_real
    _atom_type_scat_dispersion_imag
    _atom_type_scat_source
    'C' 'C' 0.0033 0.0016
                         'International Tables Vol C Tables 4.2.6.8 and 6.1.1.4'
    'H' 'H' 0.0000 0.0000
                         'International Tables Vol C Tables 4.2.6.8 and 6.1.1.4'
    'N' 'N' 0.0061 0.0033
                         'International Tables Vol C Tables 4.2.6.8 and 6.1.1.4'
    'O' 'O' 0.0106 0.0060
                         'International Tables Vol C Tables 4.2.6.8 and 6.1.1.4'
    'Cl' 'Cl' 0.1484 0.1585
                         'International Tables Vol C Tables 4.2.6.8 and 6.1.1.4'
    'Ni' 'Ni' 0.3393 1.1124
                         'International Tables Vol C Tables 4.2.6.8 and 6.1.1.4'
_computing_data_collection     'APEX2 (Bruker, 2010)'
_computing_cell_refinement     'SAINT (Bruker, 2010)'
_computing_data_reduction     'SAINT (Bruker, 2010)'
_computing_structure_solution     'SHELXS97 (Sheldrick, 2008)'
_computing_structure_refinement     'SHELXL97 (Sheldrick, 2008)'
_computing_molecular_graphics     'DIAMOND (Brandenburg, 2010)'
_computing_publication_material     'SHELXL97 (Sheldrick, 2008)'
loop_
    _atom_site_type_symbol
    _atom_site_label
    _atom_site_fract_x
    _atom_site_fract_y
    _atom_site_fract_z
    _atom_site_U_iso_or_equiv
    _atom_site_adp_type
    _atom_site_calc_flag
    _atom_site_refinement_flags
    _atom_site_occupancy
    _atom_site_symmetry_multiplicity
    _atom_site_disorder_assembly
    _atom_site_disorder_group
    Ni Ni 0.41415(2) 0.603502(16) 0.48905(2) 0.00775(9) Uani d . 1 1 . .
    C C1 0.38923(19) 0.80038(13) 0.50209(19) 0.0102(4) Uani d . 1 1 . .
    H H1A 0.3489 0.7849 0.5718 0.012 Uiso calc R 1 1 . .
    C C2 0.4014(2) 0.88919(13) 0.4737(2) 0.0125(4) Uani d . 1 1 . .
    H H2A 0.3717 0.9325 0.5251 0.015 Uiso calc R 1 1 . .
    C C3 0.4579(2) 0.91299(13) 0.3683(2) 0.0120(4) Uani d . 1 1 . .
    H H3A 0.4655 0.9725 0.3466 0.014 Uiso calc R 1 1 . .
    C C4 0.50335(19) 0.84671(13) 0.29533(19) 0.0086(4) Uani d . 1 1 . .
    C C5 0.49098(19) 0.75896(13) 0.33264(19) 0.0089(4) Uani d . 1 1 . .
    H H5A 0.5242 0.7146 0.2860 0.011 Uiso calc R 1 1 . .
    C C6 0.1441(2) 0.62218(13) 0.5369(2) 0.0127(4) Uani d . 1 1 . .
    H H6A 0.1190 0.5851 0.4614 0.015 Uiso calc R 1 1 . .
    C C7 -0.0851(2) 0.61693(15) 0.5540(3) 0.0222(5) Uani d . 1 1 . .
    H H7A -0.0954 0.5838 0.4709 0.033 Uiso calc R 1 1 . .
    H H7B -0.1451 0.6665 0.5390 0.033 Uiso calc R 1 1 . .
    H H7C -0.1045 0.5793 0.6235 0.033 Uiso calc R 1 1 . .
    C C8 0.0852(2) 0.70808(15) 0.7160(2) 0.0185(5) Uani d . 1 1 . .
    H H8A 0.1524 0.7493 0.7047 0.028 Uiso calc R 1 1 . .
    H H8B 0.1179 0.6734 0.7968 0.028 Uiso calc R 1 1 . .
    H H8C 0.0074 0.7401 0.7241 0.028 Uiso calc R 1 1 . .
    C C9 0.2418(2) 1.14619(14) 0.3491(3) 0.0210(5) Uani d . 1 1 . .
    H H9A 0.2665 1.1173 0.2775 0.025 Uiso calc R 1 1 . .
    C C10 0.1142(2) 1.01507(16) 0.3680(3) 0.0342(6) Uani d . 1 1 . .
    H H10A 0.1512 0.9948 0.2949 0.051 Uiso calc R 1 1 . .
    H H10B 0.0196 1.0210 0.3358 0.051 Uiso calc R 1 1 . .
    H H10C 0.1338 0.9730 0.4414 0.051 Uiso calc R 1 1 . .
    C C11 0.1376(3) 1.13771(16) 0.5363(2) 0.0274(6) Uani d . 1 1 . .
    H H11A 0.1539 1.0943 0.6080 0.041 Uiso calc R 1 1 . .
    H H11B 0.0455 1.1541 0.5146 0.041 Uiso calc R 1 1 . .
    H H11C 0.1913 1.1893 0.5657 0.041 Uiso calc R 1 1 . .
    N N1 0.43323(16) 0.73532(11) 0.43310(16) 0.0090(4) Uani d . 1 1 . .
    N N2 0.55335(18) 0.86856(12) 0.18049(17) 0.0093(4) Uani d . 1 1 . .
    H H2NA 0.596(2) 0.9204(15) 0.190(2) 0.010(6) Uiso d . 1 1 . .
    H H2NB 0.600(2) 0.8292(16) 0.160(2) 0.019(7) Uiso d . 1 1 . .
    N N3 0.05143(17) 0.64924(11) 0.59758(17) 0.0140(4) Uani d . 1 1 . .
    N N4 0.17122(19) 1.10045(12) 0.41599(19) 0.0212(4) Uani d . 1 1 . .
    O O1 0.26235(14) 0.64348(8) 0.57502(14) 0.0120(3) Uani d . 1 1 . .
    O O2 0.27851(16) 1.22267(10) 0.37064(17) 0.0267(4) Uani d . 1 1 . .
    Cl Cl1 0.60647(5) 0.54783(3) 0.42042(5) 0.00949(12) Uani d . 1 1 . .
    Cl Cl2 0.26678(5) 0.56642(3) 0.27259(5) 0.01240(12) Uani d . 1 1 . .
loop_
    _atom_site_aniso_label
    _atom_site_aniso_U_11
    _atom_site_aniso_U_22
    _atom_site_aniso_U_33
    _atom_site_aniso_U_12
    _atom_site_aniso_U_13
    _atom_site_aniso_U_23
    Ni 0.00809(14) 0.00705(14) 0.00920(14) -0.00007(11) 0.00421(10) -0.00004(10)
    C1 0.0088(10) 0.0124(11) 0.0097(10) 0.0003(9) 0.0028(8) -0.0004(8)
    C2 0.0141(11) 0.0122(11) 0.0117(10) 0.0013(9) 0.0038(9) -0.0035(9)
    C3 0.0148(11) 0.0082(10) 0.0124(10) -0.0016(9) 0.0021(9) 0.0005(8)
    C4 0.0061(10) 0.0118(10) 0.0076(9) -0.0013(8) 0.0008(8) 0.0007(8)
    C5 0.0065(10) 0.0109(10) 0.0091(9) 0.0014(8) 0.0015(8) -0.0007(8)
    C6 0.0148(11) 0.0097(10) 0.0144(10) -0.0005(9) 0.0052(9) 0.0022(9)
    C7 0.0140(12) 0.0201(12) 0.0347(13) -0.0027(10) 0.0104(10) -0.0025(11)
    C8 0.0163(12) 0.0195(12) 0.0228(12) 0.0017(10) 0.0110(10) -0.0030(10)
    C9 0.0066(10) 0.0182(13) 0.0414(14) -0.0015(10) 0.0121(10) -0.0117(11)
    C10 0.0259(14) 0.0224(14) 0.0514(17) -0.0045(11) 0.0036(13) -0.0057(13)
    C11 0.0332(14) 0.0287(14) 0.0242(13) 0.0007(12) 0.0145(11) 0.0035(11)
    N1 0.0074(8) 0.0099(8) 0.0090(8) 0.0008(7) 0.0008(7) 0.0002(7)
    N2 0.0117(9) 0.0057(9) 0.0118(9) 0.0007(8) 0.0055(7) -0.0001(7)
    N3 0.0098(9) 0.0136(9) 0.0208(10) -0.0002(8) 0.0079(8) -0.0010(8)
    N4 0.0225(11) 0.0159(10) 0.0262(10) 0.0018(9) 0.0075(9) 0.0009(8)
    O1 0.0110(7) 0.0116(7) 0.0148(7) -0.0002(6) 0.0059(6) 0.0004(6)
    O2 0.0270(10) 0.0195(9) 0.0385(10) -0.0038(8) 0.0174(8) 0.0034(8)
    Cl1 0.0099(2) 0.0079(2) 0.0125(2) -0.0002(2) 0.00632(19) 0.00006(19)
    Cl2 0.0128(3) 0.0128(3) 0.0116(2) -0.0007(2) 0.0029(2) -0.0008(2)
_geom_special_details
;
All e.s.d.'s (except the e.s.d. in the dihedral angle between two l.s. planes)
are estimated using the full covariance matrix. The cell e.s.d.'s are taken
into account individually in the estimation of e.s.d.'s in distances, angles
and torsion angles; correlations between e.s.d.'s in cell parameters are only
used when they are defined by crystal symmetry. An approximate (isotropic)
treatment of cell e.s.d.'s is used for estimating e.s.d.'s involving l.s.
planes.
;
loop_
    _geom_bond_atom_site_label_1
    _geom_bond_atom_site_label_2
    _geom_bond_site_symmetry_2
    _geom_bond_distance
    _geom_bond_publ_flag
    Ni O1 . 2.0607(13) ?
    Ni N1 . 2.0860(16) ?
    Ni N2 4_576 2.1593(17) ?
    Ni Cl1 . 2.4124(5) ?
    Ni Cl2 . 2.4139(5) ?
    Ni Cl1 3_666 2.4833(5) ?
    C1 N1 . 1.343(2) ?
    C1 C2 . 1.380(3) ?
    C1 H1A . 0.9300 ?
    C2 C3 . 1.380(3) ?
    C2 H2A . 0.9300 ?
    C3 C4 . 1.388(3) ?
    C3 H3A . 0.9300 ?
    C4 C5 . 1.388(3) ?
    C4 N2 . 1.417(2) ?
    C5 N1 . 1.343(2) ?
    C5 H5A . 0.9300 ?
    C6 O1 . 1.236(2) ?
    C6 N3 . 1.322(3) ?
    C6 H6A . 0.9300 ?
    C7 N3 . 1.462(3) ?
    C7 H7A . 0.9600 ?
    C7 H7B . 0.9600 ?
    C7 H7C . 0.9600 ?
    C8 N3 . 1.462(3) ?
    C8 H8A . 0.9600 ?
    C8 H8B . 0.9600 ?
    C8 H8C . 0.9600 ?
    C9 O2 . 1.216(2) ?
    C9 N4 . 1.305(3) ?
    C9 H9A . 0.9300 ?
    C10 N4 . 1.449(3) ?
    C10 H10A . 0.9600 ?
    C10 H10B . 0.9600 ?
    C10 H10C . 0.9600 ?
    C11 N4 . 1.454(3) ?
    C11 H11A . 0.9600 ?
    C11 H11B . 0.9600 ?
    C11 H11C . 0.9600 ?
    N2 Ni 4_575 2.1593(17) ?
    N2 H2NA . 0.89(2) ?
    N2 H2NB . 0.82(2) ?
    Cl1 Ni 3_666 2.4833(5) ?
loop_
    _geom_angle_atom_site_label_1
    _geom_angle_atom_site_label_2
    _geom_angle_atom_site_label_3
    _geom_angle_site_symmetry_1
    _geom_angle_site_symmetry_3
    _geom_angle
    _geom_angle_publ_flag
    O1 Ni N1 . . 88.14(6) ?
    O1 Ni N2 . 4_576 88.87(6) ?
    N1 Ni N2 . 4_576 88.32(7) ?
    O1 Ni Cl1 . . 171.70(4) ?
    N1 Ni Cl1 . . 96.57(5) ?
    N2 Ni Cl1 4_576 . 84.46(5) ?
    O1 Ni Cl2 . . 93.85(4) ?
    N1 Ni Cl2 . . 93.17(5) ?
    N2 Ni Cl2 4_576 . 176.93(5) ?
    Cl1 Ni Cl2 . . 92.710(18) ?
    O1 Ni Cl1 . 3_666 88.36(4) ?
    N1 Ni Cl1 . 3_666 174.19(4) ?
    N2 Ni Cl1 4_576 3_666 86.97(5) ?
    Cl1 Ni Cl1 . 3_666 86.372(17) ?
    Cl2 Ni Cl1 . 3_666 91.690(18) ?
    N1 C1 C2 . . 122.69(18) ?
    N1 C1 H1A . . 118.7 ?
    C2 C1 H1A . . 118.7 ?
    C1 C2 C3 . . 119.24(19) ?
    C1 C2 H2A . . 120.4 ?
    C3 C2 H2A . . 120.4 ?
    C2 C3 C4 . . 118.92(19) ?
    C2 C3 H3A . . 120.5 ?
    C4 C3 H3A . . 120.5 ?
    C3 C4 C5 . . 118.36(18) ?
    C3 C4 N2 . . 120.29(18) ?
    C5 C4 N2 . . 121.23(18) ?
    N1 C5 C4 . . 122.94(18) ?
    N1 C5 H5A . . 118.5 ?
    C4 C5 H5A . . 118.5 ?
    O1 C6 N3 . . 123.51(19) ?
    O1 C6 H6A . . 118.2 ?
    N3 C6 H6A . . 118.2 ?
    N3 C7 H7A . . 109.5 ?
    N3 C7 H7B . . 109.5 ?
    H7A C7 H7B . . 109.5 ?
    N3 C7 H7C . . 109.5 ?
    H7A C7 H7C . . 109.5 ?
    H7B C7 H7C . . 109.5 ?
    N3 C8 H8A . . 109.5 ?
    N3 C8 H8B . . 109.5 ?
    H8A C8 H8B . . 109.5 ?
    N3 C8 H8C . . 109.5 ?
    H8A C8 H8C . . 109.5 ?
    H8B C8 H8C . . 109.5 ?
    O2 C9 N4 . . 126.7(2) ?
    O2 C9 H9A . . 116.7 ?
    N4 C9 H9A . . 116.7 ?
    N4 C10 H10A . . 109.5 ?
    N4 C10 H10B . . 109.5 ?
    H10A C10 H10B . . 109.5 ?
    N4 C10 H10C . . 109.5 ?
    H10A C10 H10C . . 109.5 ?
    H10B C10 H10C . . 109.5 ?
    N4 C11 H11A . . 109.5 ?
    N4 C11 H11B . . 109.5 ?
    H11A C11 H11B . . 109.5 ?
    N4 C11 H11C . . 109.5 ?
    H11A C11 H11C . . 109.5 ?
    H11B C11 H11C . . 109.5 ?
    C5 N1 C1 . . 117.80(17) ?
    C5 N1 Ni . . 123.02(13) ?
    C1 N1 Ni . . 119.17(13) ?
    C4 N2 Ni . 4_575 118.73(13) ?
    C4 N2 H2NA . . 112.6(13) ?
    Ni N2 H2NA 4_575 . 97.6(14) ?
    C4 N2 H2NB . . 112.8(16) ?
    Ni N2 H2NB 4_575 . 102.9(16) ?
    H2NA N2 H2NB . . 111(2) ?
    C6 N3 C7 . . 121.13(18) ?
    C6 N3 C8 . . 120.52(18) ?
    C7 N3 C8 . . 118.24(17) ?
    C9 N4 C10 . . 122.0(2) ?
    C9 N4 C11 . . 120.33(19) ?
    C10 N4 C11 . . 117.48(19) ?
    C6 O1 Ni . . 126.39(13) ?
    Ni Cl1 Ni . 3_666 93.628(17) ?
loop_
    _geom_hbond_atom_site_label_D
    _geom_hbond_atom_site_label_H
    _geom_hbond_atom_site_label_A
    _geom_hbond_site_symmetry_A
    _geom_hbond_distance_DH
    _geom_hbond_distance_HA
    _geom_hbond_distance_DA
    _geom_hbond_angle_DHA
    N2 H2NA Cl2 2_655 0.89(2) 2.60(2) 3.4869(16) 176.40(10)
    N2 H2NB O2 2_645 0.84(2) 2.11(2) 2.925(2) 173.30(10)
_iucr_refine_instructions_details
;
TITL 1.ins in P2(1)/c
CELL 0.71073  10.3684  15.0571  10.0976  90.000 103.832  90.000
ZERR    4.00   0.0002   0.0003   0.0002   0.000   0.002   0.000
LATT  1
SYMM -X, 0.5+Y, 0.5-Z
SFAC C H N O CL NI
UNIT 44 80 16 8 8 4
acta
L.S. 16
BOND$H
FMAP 2
PLAN 20
htab
omit 0.0 50.4
WGHT    0.032200
FVAR       5.30043
NI    6    0.414149    0.603502    0.489050    11.00000    0.00809    0.00705 =
         0.00920   -0.00004    0.00421   -0.00007
C1    1    0.389227    0.800377    0.502091    11.00000    0.00878    0.01238 =
         0.00966   -0.00037    0.00285    0.00031
AFIX  43
H1A   2    0.348941    0.784906    0.571806    11.00000   -1.20000
AFIX   0
C2    1    0.401360    0.889191    0.473748    11.00000    0.01409    0.01215 =
         0.01173   -0.00346    0.00377    0.00127
AFIX  43
H2A   2    0.371741    0.932522    0.525090    11.00000   -1.20000
AFIX   0
C3    1    0.457947    0.912991    0.368345    11.00000    0.01475    0.00819 =
         0.01239    0.00052    0.00214   -0.00165
AFIX  43
H3A   2    0.465547    0.972470    0.346573    11.00000   -1.20000
AFIX   0
C4    1    0.503346    0.846712    0.295334    11.00000    0.00610    0.01178 =
         0.00761    0.00074    0.00081   -0.00131
C5    1    0.490978    0.758963    0.332637    11.00000    0.00654    0.01091 =
         0.00907   -0.00066    0.00148    0.00141
AFIX  43
H5A   2    0.524158    0.714551    0.285989    11.00000   -1.20000
AFIX   0
C6    1    0.144108    0.622176    0.536857    11.00000    0.01483    0.00967 =
         0.01440    0.00220    0.00517   -0.00053
AFIX  43
H6A   2    0.119028    0.585123    0.461386    11.00000   -1.20000
AFIX   0
C7    1   -0.085096    0.616930    0.554008    11.00000    0.01404    0.02015 =
         0.03470   -0.00246    0.01041   -0.00269
AFIX 137
H7A   2   -0.095394    0.583813    0.470890    11.00000   -1.50000
H7B   2   -0.145104    0.666479    0.539012    11.00000   -1.50000
H7C   2   -0.104463    0.579276    0.623505    11.00000   -1.50000
AFIX   0
C8    1    0.085172    0.708080    0.715964    11.00000    0.01626    0.01953 =
         0.02278   -0.00302    0.01099    0.00170
AFIX 137
H8A   2    0.152372    0.749297    0.704673    11.00000   -1.50000
H8B   2    0.117890    0.673446    0.796847    11.00000   -1.50000
H8C   2    0.007418    0.740144    0.724127    11.00000   -1.50000
AFIX   0
C9    1    0.241761    1.146194    0.349079    11.00000    0.00661    0.01817 =
         0.04141   -0.01175    0.01212   -0.00145
AFIX  43
H9A   2    0.266489    1.117348    0.277531    11.00000   -1.20000
AFIX   0
C10   1    0.114167    1.015073    0.367993    11.00000    0.02592    0.02241 =
         0.05137   -0.00572    0.00361   -0.00449
AFIX 137
H10A  2    0.151233    0.994757    0.294902    11.00000   -1.50000
H10B  2    0.019645    1.020955    0.335839    11.00000   -1.50000
H10C  2    0.133833    0.972952    0.441445    11.00000   -1.50000
AFIX   0
C11   1    0.137608    1.137706    0.536286    11.00000    0.03319    0.02869 =
         0.02422    0.00346    0.01445    0.00066
AFIX 137
H11A  2    0.153902    1.094295    0.607994    11.00000   -1.50000
H11B  2    0.045479    1.154136    0.514634    11.00000   -1.50000
H11C  2    0.191251    1.189286    0.565657    11.00000   -1.50000
AFIX   0
N1    3    0.433231    0.735325    0.433098    11.00000    0.00738    0.00994 =
         0.00904    0.00019    0.00075    0.00079
N2    3    0.553347    0.868564    0.180491    11.00000    0.01175    0.00571 =
         0.01178   -0.00007    0.00554    0.00068
H2NA  2    0.595741    0.920439    0.189907    11.00000    0.01021
H2NB  2    0.599607    0.829220    0.160270    11.00000    0.01947
N3    3    0.051430    0.649241    0.597578    11.00000    0.00981    0.01362 =
         0.02079   -0.00099    0.00793   -0.00025
N4    3    0.171219    1.100451    0.415989    11.00000    0.02250    0.01587 =
         0.02623    0.00095    0.00753    0.00178
O1    4    0.262350    0.643480    0.575016    11.00000    0.01098    0.01164 =
         0.01479    0.00037    0.00586   -0.00017
O2    4    0.278507    1.222670    0.370640    11.00000    0.02698    0.01950 =
         0.03849    0.00343    0.01739   -0.00380
CL1   5    0.606469    0.547829    0.420421    11.00000    0.00991    0.00788 =
         0.01253    0.00006    0.00632   -0.00023
CL2   5    0.266777    0.566416    0.272593    11.00000    0.01276    0.01280 =
         0.01161   -0.00078    0.00287   -0.00072
HKLF 4
REM  1.ins in P2(1)/c
REM R1 =  0.0248 for   2333 Fo > 4sig(Fo)  and  0.0313 for all   2748 data
REM    193 parameters refined using      0 restraints
END
;
data_global
_journal_date_recd_electronic     2012-08-13
_journal_date_accepted     2012-08-19
_journal_name_full     'Acta Crystallographica, Section E'
_journal_year     2012
_journal_volume     68
_journal_issue      9
_journal_page_first     m1204
_journal_page_last     m1205
_journal_paper_category     QM
_journal_paper_doi     10.1107/S1600536812036215
_journal_coeditor_code     XU5609
_publ_contact_author_name     'Maw-Cherng Suen'
_publ_contact_author_address
;
Department of Applied Cosmetology,
Taoyuan Innovation Institute of Technology,
Jhongli 32091,
Taiwan
;
_publ_contact_author_email     'sun@tiit.edu.tw'
_publ_contact_author_fax     ?
_publ_contact_author_phone     ?
_publ_section_title
;\
Poly[[\m-(3-aminopyridine)-\k^2^<i>N</i>:<i>N</i>'-\m-chlorido-\
chlorido(<i>N</i>,<i>N</i>'-dimethylformamide-\k<i>O</i>)nickel(II)]
<i>N</i>,<i>N</i>'-dimethylformamide monosolvate]
;
loop_
    _publ_author_name
    _publ_author_address
    'Chun-Wei Yeh'
;
Department of Chemistry,
Chung-Yuan Christian University,
Jhongli 32023,
Taiwan
;
    'Chi-Hsiung Jou'
;
Department of Materials and Textiles,
Oriental Institute of Technology,
New Taipei City,
Taiwan
;
    'Chi-Hui Tsou'
;
Department of Materials Science and Engineering,
National Taiwan University of Science and Technology,
Taipei 10607,
Taiwan
;
    'Maw-Cherng Suen'
;
Department of Applied Cosmetology,
Taoyuan Innovation Institute of Technology,
Jhongli 32091,
Taiwan
;
