# Supplementary material for: Poly[[μ-(3-amino­pyridine)-κ2 N:N′-μ-chlorido-chlorido(N,N′-dimethyl­formamide-κO)nickel(II)] N,N′-dimethyl­formamide monosolvate]
Source: Acta Crystallogr Sect E Struct Rep Online. 2012 Aug 25;68(Pt 9):m1204–5. doi: 10.1107/S1600536812036215 (PMC3435618; doi:10.1107/S1600536812036215)
Supplement: Supplementary file 2 [file e-68-m1204-Isup2.hkl]

# 
# h,k,l, Fc-squared, Fo-squared, sigma(Fo-squared) and status flag 
# 
data_I
_shelx_title ' 1.ins in P2(1)/c' 
_shelx_refln_list_code          4 
_shelx_F_calc_maximum      180.11 
_exptl_crystal_F_000       768.00 
_reflns_d_resolution_high  0.8347 
 
loop_ 
 _symmetry_equiv_pos_as_xyz 
 'x, y, z' 
 '-x, y+1/2, -z+1/2' 
 '-x, -y, -z' 
 'x, -y-1/2, z-1/2' 
 
_cell_length_a    10.3684 
_cell_length_b    15.0571 
_cell_length_c    10.0976 
_cell_angle_alpha  90.000 
_cell_angle_beta  103.832 
_cell_angle_gamma  90.000 
 
_shelx_F_squared_multiplier     1.000 
 
loop_ 
 _refln_index_h 
 _refln_index_k 
 _refln_index_l 
 _refln_F_squared_calc 
 _refln_F_squared_meas 
 _refln_F_squared_sigma 
 _refln_observed_status 
   2   0   0     3815.46     3489.93     33.92 o 
   3   0   0     2418.25     2306.03     39.16 o 
   4   0   0     2736.36     2511.04     33.22 o 
   5   0   0     2803.55     2551.03     46.67 o 
   6   0   0    27189.33    26546.52    173.73 o 
   7   0   0     9317.93     9259.60    122.37 o 
   8   0   0      933.77      950.84     54.25 o 
   9   0   0     6097.42     6373.85    128.38 o 
  10   0   0      953.49      914.93     61.04 o 
  11   0   0      863.62      920.91     62.35 o 
  12   0   0     2474.63     2667.45     99.15 o 
   2   1   0     6758.80     6739.71     57.28 o 
   3   1   0     8542.26     8612.20     49.50 o 
   4   1   0      975.91      926.36     18.09 o 
   5   1   0     2698.49     2979.98     47.75 o 
   6   1   0       22.74       43.56     16.83 o 
   7   1   0      870.49      840.82     28.84 o 
   8   1   0     1596.59     1595.42     69.41 o 
   9   1   0      520.81      554.60     41.43 o 
  10   1   0      212.47      216.33     29.66 o 
  11   1   0      277.23      266.05     31.61 o 
  12   1   0        2.32        4.56     26.69 o 
   1   2   0      136.90      156.64      5.80 o 
   2   2   0      744.45      790.39     17.17 o 
   3   2   0      319.96      338.08      9.54 o 
   4   2   0     3364.08     3554.28     98.70 o 
   5   2   0     2472.82     2425.20     44.95 o 
   6   2   0     1631.42     1549.12     33.61 o 
   7   2   0      923.37      978.33     30.22 o 
   8   2   0      324.71      355.80     24.35 o 
   9   2   0      342.10      355.61     26.42 o 
  10   2   0      200.43      212.46     28.88 o 
  11   2   0        9.98       10.96     26.60 o 
   1   3   0     3174.41     3395.53     25.96 o 
   2   3   0     7674.04     7595.33     39.00 o 
   3   3   0     2758.38     2991.34     33.82 o 
   4   3   0       79.55       74.13      9.26 o 
   5   3   0     5647.21     5519.37     76.02 o 
   6   3   0     1425.04     1463.07     30.49 o 
   7   3   0     1219.41     1209.84     32.36 o 
   8   3   0     4638.37     4593.95     61.89 o 
   9   3   0      166.56      176.62     22.66 o 
  10   3   0      377.88      424.59     33.42 o 
  11   3   0      768.05      704.09     63.86 o 
   0   4   0    28453.69    26231.94    261.82 o 
   1   4   0      838.81      802.76     10.96 o 
   2   4   0      284.46      318.11     12.23 o 
   3   4   0     1174.85     1206.52     17.58 o 
   4   4   0      523.06      516.68     18.10 o 
   5   4   0     2762.98     2599.68     54.05 o 
   6   4   0     3961.17     3866.70     72.74 o 
   7   4   0     2219.79     2169.24     35.41 o 
   8   4   0      444.79      398.45     25.78 o 
   9   4   0      104.79      112.63     21.69 o 
  10   4   0      111.86      138.30     23.10 o 
  11   4   0      915.06      828.26     67.99 o 
   1   5   0        7.04       10.14      5.63 o 
   2   5   0      909.43      884.97     16.51 o 
   3   5   0     1999.83     1876.35     33.72 o 
   4   5   0      193.12      241.28     12.13 o 
   5   5   0     1269.41     1315.71     24.21 o 
   6   5   0     3355.52     3482.50     44.12 o 
   7   5   0      803.86      820.70     25.76 o 
   8   5   0     1513.78     1451.77     42.04 o 
   9   5   0      515.69      521.17     27.97 o 
  10   5   0        4.88       12.92     21.14 o 
  11   5   0      830.58      713.23     63.24 o 
   0   6   0    14158.72    14097.29     59.72 o 
   1   6   0    11604.13    11673.56     69.41 o 
   2   6   0      146.65      132.41      8.03 o 
   3   6   0        1.22        2.72     10.75 o 
   4   6   0      373.55      415.79     12.08 o 
   5   6   0     2461.06     2364.98     40.24 o 
   6   6   0     3750.48     3912.28     46.60 o 
   7   6   0     3860.59     3940.56     51.13 o 
   8   6   0      280.79      279.06     20.04 o 
   9   6   0      524.15      486.72     41.44 o 
  10   6   0      441.33      404.01     42.16 o 
  11   6   0        6.40       41.77     33.25 o 
   1   7   0     2108.36     2041.27     22.82 o 
   2   7   0    15414.44    15489.90     78.36 o 
   3   7   0    15862.87    16902.04    317.43 o 
   4   7   0     9590.10     9651.04     73.88 o 
   5   7   0      349.46      347.68     14.33 o 
   6   7   0      351.40      325.75     20.09 o 
   7   7   0     2946.31     2875.19     44.25 o 
   8   7   0     3518.44     3442.46     60.18 o 
   9   7   0     1894.06     1927.51     49.04 o 
  10   7   0     1774.58     1798.13     68.58 o 
  11   7   0       94.81      101.57     35.58 o 
   0   8   0     2838.61     3035.82     75.94 o 
   1   8   0       26.34       48.74      8.84 o 
   2   8   0     2818.81     2851.63     31.15 o 
   3   8   0     2889.65     3086.49     54.44 o 
   4   8   0      255.99      242.27     20.58 o 
   5   8   0       19.15       35.22     16.45 o 
   6   8   0        5.41        1.31     15.33 o 
   7   8   0      421.99      436.62     22.39 o 
   8   8   0      962.49      881.10     30.51 o 
   9   8   0     1022.08      985.86     40.46 o 
  10   8   0       28.62       55.13     27.61 o 
   1   9   0     2122.51     2187.34     38.99 o 
   2   9   0     2663.96     2588.21     43.22 o 
   3   9   0     2193.27     2180.26     79.68 o 
   4   9   0      805.43      871.05     54.63 o 
   5   9   0      493.05      507.66     24.63 o 
   6   9   0       29.50       55.18     41.04 o 
   7   9   0     2227.09     2302.40    131.86 o 
   8   9   0      234.57      261.81     33.03 o 
   9   9   0      157.34      146.48     27.77 o 
  10   9   0        4.50        6.89     26.75 o 
   0  10   0       27.97       60.03     10.45 o 
   1  10   0      260.40      236.35     13.23 o 
   2  10   0     1124.49     1174.60     25.27 o 
   3  10   0      152.91      137.92     13.57 o 
   4  10   0     4450.83     4513.35     49.31 o 
   5  10   0     1875.01     2216.77     86.00 o 
   6  10   0      553.84      648.96     59.89 o 
   7  10   0     1079.53      973.67     70.89 o 
   8  10   0     2462.73     2383.69    116.13 o 
   9  10   0      735.58      715.64     36.83 o 
  10  10   0      600.14      572.10     38.14 o 
   1  11   0       52.83       51.58     11.72 o 
   2  11   0     2631.81     2571.77     34.29 o 
   3  11   0     6123.87     6244.18     72.36 o 
   4  11   0     3120.01     3288.90     72.94 o 
   5  11   0      577.38      589.87     22.82 o 
   6  11   0     1208.69     1202.04     76.43 o 
   7  11   0      635.17      618.56     65.99 o 
   8  11   0      534.93      558.66     41.16 o 
   9  11   0     1658.72     1745.90     52.20 o 
   0  12   0      875.32      998.92     47.08 o 
   1  12   0       40.26       28.57     12.69 o 
   2  12   0        0.03        8.29     12.85 o 
   3  12   0      374.95      352.96     17.36 o 
   4  12   0     2241.95     2240.78     86.57 o 
   5  12   0      674.93      746.86     64.31 o 
   6  12   0      590.52      612.57     65.95 o 
   7  12   0       10.90        9.31     53.85 o 
   8  12   0       65.82      123.45     33.57 o 
   9  12   0      240.89      314.83     38.87 o 
   1  13   0       83.13       97.97     14.93 o 
   2  13   0     5603.25     5919.43     64.49 o 
   3  13   0     6320.20     6397.14    128.55 o 
   4  13   0     4287.74     4519.63    119.03 o 
   5  13   0      203.50      208.55     51.19 o 
   6  13   0      120.03      122.24     49.34 o 
   7  13   0      183.06      190.42     53.00 o 
   8  13   0      488.99      635.23     72.89 o 
   0  14   0      255.40      302.58     33.22 o 
   1  14   0     2801.47     2958.98     60.23 o 
   2  14   0     3091.33     3200.98    105.06 o 
   3  14   0       39.30       48.89     26.99 o 
   4  14   0     5040.19     5244.65     87.71 o 
   5  14   0     5284.18     5512.87     93.36 o 
   6  14   0      254.26      319.38     57.52 o 
   7  14   0      269.04      207.27     60.74 o 
   1  15   0        0.24       13.46     21.51 o 
   2  15   0       68.78       88.49     26.30 o 
   3  15   0      206.66      203.72     30.32 o 
   4  15   0      139.82      146.92     29.79 o 
   5  15   0       34.65       32.15     30.83 o 
   6  15   0      482.85      521.72     41.25 o 
   0  16   0      113.18      110.55     41.80 o 
   1  16   0      224.34      243.79     31.83 o 
   2  16   0      586.90      598.79     52.54 o 
   3  16   0        5.69        8.11     27.66 o 
   4  16   0      106.01      173.98     32.51 o 
   5  16   0      422.31      512.61     41.95 o 
   1  17   0      181.27      197.58     45.26 o 
   2  17   0      127.10       72.28     37.92 o 
   3  17   0     2283.97     2284.43     92.59 o 
   4  17   0      846.18      869.67     67.00 o 
   0  18   0     1074.18     1024.65     73.24 o 
 -12   1   1        6.09        3.00     24.83 o 
 -11   1   1      281.72      348.85     32.18 o 
 -10   1   1     1675.71     1858.56     60.37 o 
  -9   1   1     1339.98     1303.41     37.46 o 
  -8   1   1      299.59      302.34     19.85 o 
  -7   1   1     1970.07     1944.82     33.27 o 
  -6   1   1     4953.28     5134.83     61.14 o 
  -5   1   1     1564.81     1539.20     24.89 o 
  -4   1   1     4374.42     4525.09     30.06 o 
  -3   1   1    11151.44    11317.02    108.60 o 
  -2   1   1     4800.33     4864.33     20.58 o 
   1   1   1     7249.12     6804.90    220.81 o 
   2   1   1      614.60      671.84     13.34 o 
   3   1   1       34.23       39.72      7.94 o 
   4   1   1     1144.87     1097.62     25.66 o 
   5   1   1     9001.01     8354.84     82.13 o 
   6   1   1    14101.97    14323.18    141.59 o 
   7   1   1     1245.33     1212.18     40.95 o 
   8   1   1        0.41        0.93     24.03 o 
   9   1   1      510.37      499.89     34.34 o 
  10   1   1      411.61      463.60     36.01 o 
  11   1   1     2289.24     2377.09     66.07 o 
 -12   2   1      200.47      165.09     46.23 o 
 -11   2   1     1180.77     1203.28     40.13 o 
 -10   2   1     1839.83     1942.09     54.00 o 
  -9   2   1     1650.03     1606.09     64.89 o 
  -8   2   1     7996.33     8461.77     88.36 o 
  -7   2   1       62.62       67.07     14.25 o 
  -6   2   1     2183.20     2316.91     44.90 o 
  -5   2   1     3638.30     3817.83     39.27 o 
  -4   2   1     1146.70     1129.53     17.24 o 
  -3   2   1     1963.85     1791.58     16.27 o 
  -2   2   1     7201.32     7500.75     36.34 o 
  -1   2   1    11620.65    11560.24    114.51 o 
   0   2   1      156.37      120.90      8.86 o 
   1   2   1     9114.08     9001.09     93.20 o 
   2   2   1    17555.39    18096.01     86.58 o 
   3   2   1     1315.98     1500.65     21.01 o 
   4   2   1     3158.46     2972.70     31.40 o 
   5   2   1      178.73      186.44     18.24 o 
   6   2   1       43.50       38.07     19.00 o 
   7   2   1     1422.12     1518.86     87.67 o 
   8   2   1     1575.94     1639.85     49.12 o 
   9   2   1        9.81        0.00     25.30 o 
  10   2   1     1323.68     1354.56     50.65 o 
  11   2   1     2068.11     2127.11     63.65 o 
 -12   3   1      427.39      398.83     54.95 o 
 -11   3   1      291.73      273.33     25.70 o 
 -10   3   1      837.39      849.88     34.06 o 
  -9   3   1      975.59      949.47     33.62 o 
  -8   3   1      570.67      573.96     26.74 o 
  -7   3   1      210.63      215.41     21.55 o 
  -6   3   1      924.13      813.06     33.94 o 
  -5   3   1      205.50      223.61     13.07 o 
  -4   3   1     2929.56     2982.70     29.97 o 
  -3   3   1     6204.27     6468.17     34.42 o 
  -2   3   1     3465.20     3422.92     52.19 o 
  -1   3   1     5188.62     5360.94     44.48 o 
   0   3   1      601.92      551.87     13.58 o 
   1   3   1        5.90        9.59      8.01 o 
   2   3   1       29.64       29.06      7.44 o 
   3   3   1     2801.57     2950.11     48.25 o 
   4   3   1      989.55     1038.78     17.85 o 
   5   3   1     2012.78     2190.90     35.62 o 
   6   3   1      690.08      693.30     22.45 o 
   7   3   1      692.28      659.86     28.40 o 
   8   3   1     1192.47     1214.03     43.79 o 
   9   3   1       70.83      105.72     26.66 o 
  10   3   1       11.86        2.92     25.60 o 
  11   3   1      185.09      200.46     31.34 o 
 -11   4   1       49.69       57.16     32.95 o 
 -10   4   1      925.83      881.96     34.37 o 
  -9   4   1     3748.94     3815.30     67.16 o 
  -8   4   1     1510.02     1508.38     37.24 o 
  -7   4   1      129.64      118.42     16.29 o 
  -6   4   1     1831.57     1728.24     33.03 o 
  -5   4   1      470.03      551.35     13.22 o 
  -4   4   1      496.96      503.93     14.54 o 
  -3   4   1      380.74      383.19      7.36 o 
  -2   4   1      449.03      437.87      9.08 o 
  -1   4   1      223.46      265.55     11.59 o 
   0   4   1    10602.45    11017.53     77.47 o 
   1   4   1      329.69      381.01     10.67 o 
   2   4   1      297.47      332.62     10.81 o 
   3   4   1       16.53       27.17     10.43 o 
   4   4   1     1662.50     1771.45     51.83 o 
   5   4   1        1.80        6.68     13.81 o 
   6   4   1      527.48      471.94     20.36 o 
   7   4   1       30.21       31.30     15.84 o 
   8   4   1      243.78      208.68     26.64 o 
   9   4   1      370.53      414.27     32.57 o 
  10   4   1      190.00      262.80     31.71 o 
  11   4   1      562.79      607.91     40.79 o 
 -11   5   1     1071.92     1126.84     56.74 o 
 -10   5   1     1641.36     1624.74     75.17 o 
  -9   5   1       46.94       28.84     18.42 o 
  -8   5   1      137.26      130.35     21.26 o 
  -7   5   1     5266.77     4994.34     72.39 o 
  -6   5   1     3283.12     3322.68     44.15 o 
  -5   5   1       99.27       84.34      7.97 o 
  -4   5   1     5199.82     5277.70     46.31 o 
  -3   5   1      204.11      258.58     22.81 o 
  -2   5   1      463.09      445.09     12.52 o 
  -1   5   1     9470.52     9111.73    101.09 o 
   0   5   1    13095.38    12624.40    137.20 o 
   1   5   1      115.18      105.64      7.13 o 
   2   5   1     1287.29     1318.91     22.37 o 
   3   5   1      517.25      565.89     18.12 o 
   4   5   1      250.08      263.92     19.75 o 
   5   5   1     3433.35     3285.58     64.65 o 
   6   5   1     8366.29     8172.50     76.51 o 
   7   5   1      342.82      396.98     21.16 o 
   8   5   1        2.97        5.30     17.41 o 
   9   5   1      154.19      105.52     26.61 o 
  10   5   1      387.69      461.09     35.97 o 
  11   5   1     1103.51     1121.87     80.28 o 
 -11   6   1       20.35       18.72     35.61 o 
 -10   6   1      340.97      312.66     41.46 o 
  -9   6   1      133.98      143.73     20.27 o 
  -8   6   1     2598.39     2572.82     42.63 o 
  -7   6   1     5721.16     5859.88     56.24 o 
  -6   6   1     4036.50     4010.33     39.84 o 
  -5   6   1       18.04       18.74      7.09 o 
  -4   6   1     6546.60     6431.15     47.01 o 
  -3   6   1     3369.61     3316.70     33.63 o 
  -2   6   1     2500.97     2551.42     70.92 o 
  -1   6   1    13851.24    14060.70     63.11 o 
   0   6   1     6963.55     7202.47     28.06 o 
   1   6   1     1321.49     1333.12     28.02 o 
   2   6   1     4914.97     4711.29     56.83 o 
   3   6   1     7320.69     7269.04     50.97 o 
   4   6   1     2236.40     2210.30     41.40 o 
   5   6   1      204.84      216.13     19.79 o 
   6   6   1       89.47       87.01     15.38 o 
   7   6   1      382.91      408.40     21.30 o 
   8   6   1     6113.06     6124.93     64.47 o 
   9   6   1     1252.09     1172.19     34.21 o 
  10   6   1       88.33      105.23     27.98 o 
  11   6   1      197.70      138.62     53.92 o 
 -11   7   1        0.10        0.00     31.47 o 
 -10   7   1      523.64      545.48     79.99 o 
  -9   7   1      251.12      218.22     32.51 o 
  -8   7   1      179.07      151.80     17.02 o 
  -7   7   1     1242.69     1271.43     28.32 o 
  -6   7   1      137.56      168.07     10.82 o 
  -5   7   1        1.04        0.00      8.32 o 
  -4   7   1     3517.86     3635.31     30.44 o 
  -3   7   1     2409.72     2384.86     80.46 o 
  -2   7   1       23.61       30.94      5.74 o 
  -1   7   1     2982.51     2940.29     24.69 o 
   0   7   1        1.09       14.08      6.95 o 
   1   7   1      430.58      402.10     15.93 o 
   2   7   1      823.36      876.35     25.31 o 
   3   7   1     4148.17     4258.50     91.06 o 
   4   7   1       74.38       87.28     38.43 o 
   5   7   1     2178.27     2245.51     45.82 o 
   6   7   1      389.09      433.15     22.34 o 
   7   7   1      331.23      335.95     20.01 o 
   8   7   1      951.47      939.39     30.27 o 
   9   7   1      723.47      763.84     29.50 o 
  10   7   1      242.26      189.31     50.88 o 
 -11   8   1       13.44       16.91     37.75 o 
 -10   8   1      193.18      140.40     37.89 o 
  -9   8   1     4695.34     4462.19    125.50 o 
  -8   8   1     2574.44     2552.84     61.06 o 
  -7   8   1      221.79      230.97     16.57 o 
  -6   8   1      223.08      226.06     17.01 o 
  -5   8   1       61.27       71.64      9.66 o 
  -4   8   1     1998.44     1947.58     22.91 o 
  -3   8   1     4256.83     3893.71    102.05 o 
  -2   8   1     8713.26     8437.96     64.37 o 
  -1   8   1      963.09      944.73     16.73 o 
   0   8   1      318.91      351.73     11.54 o 
   1   8   1     2127.78     2145.54     46.89 o 
   2   8   1     3862.74     3626.42     51.65 o 
   3   8   1     4517.63     4309.54     95.05 o 
   4   8   1     9551.86     9804.32    149.26 o 
   5   8   1      241.87      258.28     22.56 o 
   6   8   1        0.62        0.00     17.70 o 
   7   8   1     1805.34     1768.54     36.10 o 
   8   8   1     3412.38     3364.44     55.34 o 
   9   8   1     1458.24     1442.49     51.59 o 
  10   8   1     1000.84     1056.68     60.69 o 
 -10   9   1      438.75      369.81     32.30 o 
  -9   9   1     2271.82     2324.99     65.06 o 
  -8   9   1      910.02      901.49     42.18 o 
  -7   9   1      793.29      788.42     38.11 o 
  -6   9   1     4551.42     4381.19    116.20 o 
  -5   9   1     1179.41     1247.10     25.27 o 
  -4   9   1       66.59       52.46      5.19 o 
  -3   9   1     4352.05     4327.38     65.45 o 
  -2   9   1     4075.82     3959.47     35.56 o 
  -1   9   1       10.14       21.49     10.29 o 
   0   9   1      240.63      194.02     10.09 o 
   1   9   1     3396.80     3563.94     59.81 o 
   2   9   1      471.75      468.44     20.29 o 
   3   9   1      687.03      687.83     47.50 o 
   4   9   1     1474.52     1379.14     66.71 o 
   5   9   1       52.08       38.19     37.02 o 
   6   9   1       15.00       26.76     46.89 o 
   7   9   1     1139.02     1125.25     30.52 o 
   8   9   1     1551.54     1609.43     37.64 o 
   9   9   1      253.33      234.46     29.21 o 
  10   9   1      429.83      362.15     40.49 o 
 -10  10   1      648.74      664.89     76.00 o 
  -9  10   1      197.09      213.43     34.65 o 
  -8  10   1       40.56       31.56     27.31 o 
  -7  10   1      103.46      144.07     53.96 o 
  -6  10   1       20.54       35.29     43.99 o 
  -5  10   1      284.52      296.14     12.85 o 
  -4  10   1     1332.93     1247.07     16.24 o 
  -3  10   1       56.88       57.67      6.05 o 
  -2  10   1      213.00      218.60     11.42 o 
  -1  10   1      570.73      640.62     16.92 o 
   0  10   1      464.42      454.70     12.74 o 
   1  10   1      686.95      676.78     20.32 o 
   2  10   1      259.18      234.96     18.56 o 
   3  10   1       89.66       64.01     24.80 o 
   4  10   1       41.60       47.11     38.98 o 
   5  10   1       94.33       88.62     42.72 o 
   6  10   1      987.28     1099.45     73.83 o 
   7  10   1       22.85       22.79     48.42 o 
   8  10   1      545.88      537.40     34.31 o 
   9  10   1      116.41      102.22     27.24 o 
  -9  11   1      262.20      283.59     36.08 o 
  -8  11   1      728.09      718.57     42.74 o 
  -7  11   1     1561.84     1613.30     85.63 o 
  -6  11   1      823.74      869.17     67.29 o 
  -5  11   1       13.42        2.78     43.03 o 
  -4  11   1       45.99       56.18     22.34 o 
  -3  11   1       10.86       16.18      6.37 o 
  -2  11   1      191.31      176.32     11.57 o 
  -1  11   1      488.97      500.02     16.95 o 
   0  11   1      229.25      198.54     11.03 o 
   1  11   1       69.96       82.86     14.37 o 
   2  11   1      102.68      117.93     15.07 o 
   3  11   1       43.96       96.84     53.15 o 
   4  11   1      341.57      322.20     22.07 o 
   5  11   1        8.43        0.00     39.90 o 
   6  11   1      194.06      155.20     51.36 o 
   7  11   1      110.57      105.81     49.61 o 
   8  11   1       25.45        9.47     24.17 o 
   9  11   1      124.88      104.76     29.08 o 
  -9  12   1     1042.57     1072.05     51.18 o 
  -8  12   1      322.34      331.71     36.35 o 
  -7  12   1     1339.43     1426.67     86.55 o 
  -6  12   1     1967.06     2130.77     91.34 o 
  -5  12   1       92.93       74.74     26.00 o 
  -4  12   1     5524.80     5499.12    134.56 o 
  -3  12   1     1693.96     1719.86     45.64 o 
  -2  12   1       23.87       30.08     10.50 o 
  -1  12   1      264.80      263.16     15.59 o 
   0  12   1      293.73      330.27     17.27 o 
   1  12   1       14.58       22.88     14.25 o 
   2  12   1     7262.39     7511.77     79.01 o 
   3  12   1     7015.64     7034.76     72.86 o 
   4  12   1     1474.48     1475.03     39.99 o 
   5  12   1      103.67      118.17     46.91 o 
   6  12   1      326.52      334.20     56.73 o 
   7  12   1        8.32        9.66     44.76 o 
   8  12   1     1705.92     1883.06     54.45 o 
  -8  13   1      482.09      430.94     65.88 o 
  -7  13   1        8.11        0.00     47.15 o 
  -6  13   1      391.74      456.35     59.92 o 
  -5  13   1      204.07      238.54     30.79 o 
  -4  13   1      871.59      968.74     41.59 o 
  -3  13   1       73.67       80.73     25.13 o 
  -2  13   1       32.26       22.24     19.02 o 
  -1  13   1      349.05      348.74     17.45 o 
   0  13   1     1783.08     1802.69     31.39 o 
   1  13   1     1768.35     1863.95     35.75 o 
   2  13   1      801.63      778.56     26.11 o 
   3  13   1        7.31        6.58     15.43 o 
   4  13   1      577.29      567.89     56.99 o 
   5  13   1      440.15      422.11     55.73 o 
   6  13   1      431.50      483.38     60.22 o 
   7  13   1      832.50      879.95     74.69 o 
   8  13   1       98.47      100.59     29.35 o 
  -7  14   1      599.22      609.97     42.30 o 
  -6  14   1      422.43      407.96     37.24 o 
  -5  14   1      122.55      106.33     29.44 o 
  -4  14   1     1063.13     1099.03     45.77 o 
  -3  14   1     1633.59     1711.28     50.99 o 
  -2  14   1     2008.68     1910.45     51.98 o 
  -1  14   1     2526.83     2521.87     56.17 o 
   0  14   1      157.06      184.47     17.63 o 
   1  14   1      152.27      135.95     18.68 o 
   2  14   1     1560.96     1625.97     49.95 o 
   3  14   1     2535.72     2633.23     96.94 o 
   4  14   1       63.22       49.93     27.04 o 
   5  14   1      143.72      154.84     51.65 o 
   6  14   1      562.32      606.10     66.75 o 
   7  14   1     1411.74     1195.46     83.88 o 
  -6  15   1     3403.93     3448.09     79.63 o 
  -5  15   1     4233.97     4379.76    154.00 o 
  -4  15   1     1473.53     1484.84     93.48 o 
  -3  15   1       97.54       86.81     29.98 o 
  -2  15   1      394.86      367.98     26.80 o 
  -1  15   1      355.51      385.29     26.60 o 
   0  15   1     1372.54     1421.28     43.60 o 
   1  15   1     4485.38     4479.93    112.85 o 
   2  15   1     1427.99     1507.91     50.91 o 
   3  15   1      855.25      868.62     44.28 o 
   4  15   1     1529.28     1541.89     54.38 o 
   5  15   1      889.68      929.29     48.30 o 
   6  15   1      682.02      720.17     73.86 o 
  -5  16   1      825.59      805.64     46.82 o 
  -4  16   1     2534.64     2651.49     69.46 o 
  -3  16   1      533.88      519.74     36.62 o 
  -2  16   1       58.97       54.94     21.64 o 
  -1  16   1      241.43      272.21     31.71 o 
   0  16   1      267.31      264.36     43.85 o 
   1  16   1      125.06      131.75     43.70 o 
   2  16   1     1464.35     1595.66     77.38 o 
   3  16   1      337.24      373.23     48.74 o 
   4  16   1      322.26      349.72     58.59 o 
   5  16   1       11.93        5.38     29.54 o 
  -4  17   1      680.84      737.50     44.45 o 
  -3  17   1        4.36        2.12     37.88 o 
  -2  17   1        8.16       11.81     39.42 o 
  -1  17   1     1058.71      963.48     64.86 o 
   0  17   1      497.47      555.82     59.21 o 
   1  17   1       63.92       61.83     44.03 o 
   2  17   1       83.34       82.53     38.84 o 
   3  17   1      340.26      295.63     54.07 o 
 -12   0   2       69.31       56.09     35.51 o 
 -11   0   2     2534.15     2631.60     65.76 o 
 -10   0   2     1481.84     1520.32     50.38 o 
  -9   0   2      162.22      195.02     27.18 o 
  -8   0   2      103.98      102.30     23.55 o 
  -7   0   2     1823.96     2009.85     46.71 o 
  -6   0   2       42.47       72.70     30.82 o 
  -5   0   2    10322.10    10584.63    199.61 o 
  -4   0   2    19147.48    19018.37    296.91 o 
  -3   0   2      596.11      719.16     17.10 o 
  -2   0   2     4902.85     5164.54    137.66 o 
  -1   0   2    16064.28    15560.47     72.33 o 
   0   0   2    21640.77    19100.88    139.44 o 
   1   0   2      411.12      446.77     15.83 o 
   2   0   2     4030.81     4094.42     46.04 o 
   3   0   2        7.79      874.19    524.21 o 
   5   0   2    29893.47    27292.57    220.90 o 
   6   0   2    16350.22    16359.80    184.45 o 
   7   0   2     4917.75     4989.42    111.95 o 
   8   0   2     2107.39     1914.67     77.88 o 
   9   0   2      208.11      196.67     44.38 o 
  10   0   2     2226.69     2307.69     92.19 o 
  11   0   2     5939.97     6268.85    152.13 o 
 -12   1   2       42.02       41.03     28.06 o 
 -11   1   2      777.95      833.07     40.05 o 
 -10   1   2     3889.25     3980.82     53.04 o 
  -9   1   2      658.84      684.21     25.61 o 
  -8   1   2     2369.27     2340.80     37.52 o 
  -7   1   2      480.95      556.77     31.39 o 
  -6   1   2      928.16     1016.46     21.80 o 
  -5   1   2     3018.00     3084.40     49.35 o 
  -4   1   2    10848.25    11137.24    148.52 o 
  -3   1   2     1517.09     1529.94     12.85 o 
  -2   1   2     2588.30     2345.75     20.93 o 
  -1   1   2     3679.40     3871.33     72.83 o 
   0   1   2     1351.29     1385.01     18.85 o 
   1   1   2    13098.52    13142.37    123.87 o 
   2   1   2    32440.14    31898.33    115.49 o 
   3   1   2     9513.00     9632.07     78.42 o 
   4   1   2     2655.16     2651.76     39.47 o 
   5   1   2       77.97       70.93     21.41 o 
   6   1   2       18.56       24.08     19.58 o 
   7   1   2      226.71      333.08     66.05 o 
   8   1   2      781.01      838.79     44.17 o 
   9   1   2      625.91      724.20     41.10 o 
  10   1   2      169.36      211.37     33.24 o 
  11   1   2       34.82       34.11     30.47 o 
 -12   2   2        6.28       19.45     28.66 o 
 -11   2   2      189.16      161.34     28.62 o 
 -10   2   2      805.02      832.40     33.38 o 
  -9   2   2      137.85      155.36     18.64 o 
  -8   2   2      262.27      256.77     21.10 o 
  -7   2   2     1094.20     1217.81     29.80 o 
  -6   2   2      202.96      230.95     16.79 o 
  -5   2   2      768.13      732.52     21.05 o 
  -4   2   2     4461.51     4819.21     39.67 o 
  -3   2   2      217.19      226.54      6.60 o 
  -2   2   2      365.75      389.45      8.44 o 
  -1   2   2       57.08       47.95      6.09 o 
   0   2   2      463.60      438.13     16.30 o 
   1   2   2      795.07      915.89     20.52 o 
   2   2   2    17663.00    17800.21    161.06 o 
   3   2   2      441.06      451.37     15.44 o 
   4   2   2      455.14      403.12     20.79 o 
   5   2   2      347.58      305.34     20.44 o 
   6   2   2      186.35      181.51     20.44 o 
   7   2   2        0.70        3.98     22.85 o 
   8   2   2      506.17      604.52     37.40 o 
   9   2   2       19.87       45.59     27.67 o 
  10   2   2     1084.48     1053.86     49.50 o 
  11   2   2     1343.51     1415.85     81.48 o 
 -12   3   2      891.49      813.43     69.89 o 
 -11   3   2      205.04      228.55     35.64 o 
 -10   3   2     6113.11     6357.82     75.42 o 
  -9   3   2     5751.03     5473.66    110.59 o 
  -8   3   2     1573.53     1552.79     38.00 o 
  -7   3   2      157.13      154.16     18.64 o 
  -6   3   2      462.15      490.06     18.82 o 
  -5   3   2      874.83      895.67     17.43 o 
  -4   3   2     7477.24     7447.81     30.29 o 
  -3   3   2    23357.93    24102.61     61.87 o 
  -2   3   2     4099.22     3986.15     43.37 o 
  -1   3   2     3348.59     3472.68     27.69 o 
   0   3   2      515.33      550.40     23.36 o 
   1   3   2     1348.91     1265.65     35.81 o 
   2   3   2      828.54      757.71     15.99 o 
   3   3   2     2711.97     2698.22     81.96 o 
   4   3   2     1991.29     1822.63     33.34 o 
   5   3   2       95.29       87.87     16.50 o 
   6   3   2     1426.45     1394.09     34.49 o 
   7   3   2      403.27      382.52     25.46 o 
   8   3   2       14.73        8.06     25.00 o 
   9   3   2      627.70      607.17     73.74 o 
  10   3   2      965.17     1062.78     48.67 o 
  11   3   2       75.66       65.71     31.27 o 
 -12   4   2     2131.51     2179.72     71.49 o 
 -11   4   2     1197.05     1148.61     53.96 o 
 -10   4   2      582.40      603.11     43.06 o 
  -9   4   2        3.13       10.04     18.84 o 
  -8   4   2       26.44       39.32     17.40 o 
  -7   4   2     2679.85     2609.40     44.98 o 
  -6   4   2     5808.26     5672.77     36.18 o 
  -5   4   2     2000.48     1942.23     28.17 o 
  -4   4   2      313.52      315.12     11.04 o 
  -3   4   2     1965.84     1916.28     14.81 o 
  -2   4   2     3624.67     3445.38     75.25 o 
  -1   4   2      243.03      273.97      9.48 o 
   0   4   2    15252.94    15661.33     69.28 o 
   1   4   2        7.21       12.70     11.71 o 
   2   4   2      111.47      146.37     11.18 o 
   3   4   2      269.35      311.98     33.75 o 
   4   4   2     8792.66     8741.16     76.43 o 
   5   4   2      968.91      944.97     27.55 o 
   6   4   2      591.39      591.44     37.29 o 
   7   4   2     1048.87     1012.71     32.79 o 
   8   4   2      249.19      236.26     30.19 o 
   9   4   2      878.81      823.59     41.91 o 
  10   4   2      352.51      338.88     35.33 o 
  11   4   2     1015.10     1094.72     50.69 o 
 -11   5   2       50.71       59.75     33.85 o 
 -10   5   2      322.37      342.67     40.04 o 
  -9   5   2     1395.83     1334.14     70.02 o 
  -8   5   2      686.29      624.14     45.29 o 
  -7   5   2     1776.85     1789.01     29.62 o 
  -6   5   2     2078.09     2151.58     36.60 o 
  -5   5   2      182.53      209.03      8.05 o 
  -4   5   2      137.37      167.88     11.93 o 
  -3   5   2      627.91      563.83     32.02 o 
  -2   5   2     4530.24     4895.93    127.03 o 
  -1   5   2    15759.32    15637.54     76.62 o 
   0   5   2    12068.93    12604.63    122.83 o 
   1   5   2      471.12      482.54     18.38 o 
   2   5   2      809.08      834.68     19.38 o 
   3   5   2       93.30      115.22     16.20 o 
   4   5   2       26.09       33.12     15.26 o 
   5   5   2     4445.95     4463.32     80.39 o 
   6   5   2     1826.67     1825.17     54.38 o 
   7   5   2     1005.52     1014.22     33.61 o 
   8   5   2     1856.30     1746.61     43.69 o 
   9   5   2       76.15       75.89     28.39 o 
  10   5   2      900.76      852.64     45.05 o 
 -11   6   2     1041.46      944.32     54.04 o 
 -10   6   2     2494.43     2631.10    106.50 o 
  -9   6   2      128.66      149.26     45.89 o 
  -8   6   2     2359.81     2320.35     36.58 o 
  -7   6   2       21.61       25.72     10.36 o 
  -6   6   2      227.55      194.74     11.11 o 
  -5   6   2      808.50      769.59     23.44 o 
  -4   6   2     3996.14     3582.88     37.14 o 
  -3   6   2      437.15      477.92      9.06 o 
  -2   6   2     7189.38     7289.21     56.29 o 
  -1   6   2    10666.24    10935.01    125.74 o 
   0   6   2     2051.16     2182.86     24.68 o 
   1   6   2     1040.18     1013.25     20.45 o 
   2   6   2     3170.05     3231.76     69.14 o 
   3   6   2      228.80      233.16     17.19 o 
   4   6   2     4702.41     4495.85     60.74 o 
   5   6   2     9078.72     9216.95    117.15 o 
   6   6   2     1780.23     1797.82     59.50 o 
   7   6   2     1040.12     1069.68     33.97 o 
   8   6   2      289.69      285.27     25.29 o 
   9   6   2      155.43      151.67     24.94 o 
  10   6   2      328.42      322.42     35.22 o 
 -11   7   2      336.41      354.79     42.56 o 
 -10   7   2      682.88      718.47     76.33 o 
  -9   7   2      523.38      477.27     65.16 o 
  -8   7   2     3369.46     3165.99     62.60 o 
  -7   7   2     2746.70     2685.16     31.59 o 
  -6   7   2       23.13       32.99     12.41 o 
  -5   7   2      392.11      407.48     10.32 o 
  -4   7   2     3112.05     3008.44     74.71 o 
  -3   7   2     6723.36     6583.20     49.57 o 
  -2   7   2     5560.26     5356.33    173.09 o 
  -1   7   2     3141.91     2992.47     60.68 o 
   0   7   2      303.50      311.42     17.06 o 
   1   7   2     4502.42     4605.84     39.53 o 
   2   7   2    15057.36    14537.43    145.42 o 
   3   7   2     8984.31     8330.80    123.54 o 
   4   7   2     7858.65     7963.69     83.45 o 
   5   7   2     2243.03     2189.21     42.00 o 
   6   7   2       17.84       29.70     16.50 o 
   7   7   2     2305.83     2282.40     54.06 o 
   8   7   2     5102.10     5024.80     74.21 o 
   9   7   2     4099.93     4001.44     74.59 o 
  10   7   2     1557.30     1481.29     56.02 o 
 -11   8   2       83.68       80.85     38.43 o 
 -10   8   2      165.81      129.62     48.47 o 
  -9   8   2       58.41       44.81     25.01 o 
  -8   8   2       10.57       11.30     21.73 o 
  -7   8   2     3989.13     4114.22     65.84 o 
  -6   8   2     4229.98     4019.61     75.07 o 
  -5   8   2       86.01       94.19      5.32 o 
  -4   8   2     1213.10     1227.06     20.05 o 
  -3   8   2     2725.23     2779.79     32.09 o 
  -2   8   2       12.01        9.77     15.05 o 
  -1   8   2      196.14      184.03      8.72 o 
   0   8   2     5534.16     5612.95     47.23 o 
   1   8   2      387.53      454.31     16.15 o 
   2   8   2     3146.45     3010.75     43.84 o 
   3   8   2     2316.63     2362.46     72.19 o 
   4   8   2      432.90      484.23     47.51 o 
   5   8   2       21.83       16.52     16.70 o 
   6   8   2     1320.82     1352.80     37.63 o 
   7   8   2      882.89      953.35     33.64 o 
   8   8   2        8.06       12.19     21.40 o 
   9   8   2      729.81      744.26     34.94 o 
  10   8   2       60.34       75.01     33.35 o 
 -10   9   2      100.51       68.53     53.61 o 
  -9   9   2      147.50      118.92     27.26 o 
  -8   9   2      138.73      111.30     24.47 o 
  -7   9   2        8.31        0.23     21.12 o 
  -6   9   2        1.52        0.00     42.31 o 
  -5   9   2     1524.13     1514.51     25.51 o 
  -4   9   2        9.25        9.93      7.02 o 
  -3   9   2     3729.60     3712.88     41.31 o 
  -2   9   2     2576.36     2621.37     36.26 o 
  -1   9   2       26.70       34.21      6.95 o 
   0   9   2      569.51      651.48     15.97 o 
   1   9   2      718.44      760.39     19.52 o 
   2   9   2      389.94      409.18     21.73 o 
   3   9   2     2260.37     2217.11     72.07 o 
   4   9   2     2700.34     2751.38     85.13 o 
   5   9   2      160.11      166.81     31.84 o 
   6   9   2     2208.48     2245.49     47.20 o 
   7   9   2      575.35      666.75     27.90 o 
   8   9   2      304.11      275.46     25.67 o 
   9   9   2     1403.10     1381.43     58.45 o 
 -10  10   2     1089.71     1178.25     88.77 o 
  -9  10   2       14.76       16.41     48.94 o 
  -8  10   2     1570.11     1538.31     49.64 o 
  -7  10   2     3089.01     2920.72    105.96 o 
  -6  10   2     3729.00     3891.63    107.47 o 
  -5  10   2     1860.39     1861.02     44.83 o 
  -4  10   2        8.95       13.35      8.62 o 
  -3  10   2     2589.48     2602.65     49.03 o 
  -2  10   2     1401.13     1415.83     30.11 o 
  -1  10   2     9766.13     9824.66     95.96 o 
   0  10   2     5339.10     5255.70     86.67 o 
   1  10   2      904.79      978.05     28.58 o 
   2  10   2        7.05       13.84     15.85 o 
   3  10   2      945.50      972.75     31.29 o 
   4  10   2      311.08      281.58     44.56 o 
   5  10   2      795.02      796.39     59.10 o 
   6  10   2      337.93      365.72     39.98 o 
   7  10   2      304.26      324.40     30.49 o 
   8  10   2      512.08      474.90     29.74 o 
   9  10   2      515.65      545.18     44.18 o 
  -9  11   2       65.22       88.92     58.06 o 
  -8  11   2     2972.09     3143.77     68.71 o 
  -7  11   2     2067.27     2083.99     93.23 o 
  -6  11   2      198.77      152.13     47.98 o 
  -5  11   2     2024.46     2102.74     78.07 o 
  -4  11   2     1617.09     1737.23     44.03 o 
  -3  11   2     1977.41     1919.08     36.91 o 
  -2  11   2     4677.07     4485.11     52.02 o 
  -1  11   2     3542.93     3520.15     36.35 o 
   0  11   2      702.26      707.73     25.36 o 
   1  11   2     2369.42     2368.99     37.64 o 
   2  11   2     3423.48     3326.59     90.23 o 
   3  11   2       70.81       74.00     18.54 o 
   4  11   2     1442.82     1383.38     38.46 o 
   5  11   2        7.71        8.96     39.63 o 
   6  11   2        0.14        0.00     32.42 o 
   7  11   2     1515.96     1630.25     63.78 o 
   8  11   2     3910.91     3775.77    128.81 o 
  -9  12   2      562.36      574.95     74.56 o 
  -8  12   2     1746.84     1842.04     57.06 o 
  -7  12   2      273.53      384.08     63.15 o 
  -6  12   2       14.02       11.31     24.13 o 
  -5  12   2        0.30       11.31     23.03 o 
  -4  12   2      951.35      894.36     36.20 o 
  -3  12   2      760.10      769.74     28.44 o 
  -2  12   2      557.31      559.18     25.45 o 
  -1  12   2       68.48       75.23     11.58 o 
   0  12   2     1036.91     1018.35     26.29 o 
   1  12   2     1058.19     1022.43     27.87 o 
   2  12   2       81.57       89.72     18.71 o 
   3  12   2      442.64      462.22     26.54 o 
   4  12   2       45.69       45.61     19.81 o 
   5  12   2      185.71      189.35     22.74 o 
   6  12   2       81.28       86.22     32.49 o 
   7  12   2      305.09      344.13     41.15 o 
   8  12   2      269.81      275.26     41.10 o 
  -8  13   2      832.20      821.65     74.97 o 
  -7  13   2     1879.96     1979.39     79.38 o 
  -6  13   2       16.48       32.98     25.36 o 
  -5  13   2      100.53      128.38     26.85 o 
  -4  13   2       39.79       43.55     24.10 o 
  -3  13   2     1115.27     1061.83     33.39 o 
  -2  13   2     1171.30     1259.79     33.94 o 
  -1  13   2      822.91      793.04     28.57 o 
   0  13   2       86.55      119.23     16.04 o 
   1  13   2     2568.90     2563.08     41.43 o 
   2  13   2     2878.97     2762.81     44.22 o 
   3  13   2     1932.23     2053.80     46.14 o 
   4  13   2     2179.84     2207.35     87.03 o 
   5  13   2     1469.26     1503.56     81.04 o 
   6  13   2       35.16       46.34     31.90 o 
   7  13   2     1871.12     1931.94     72.22 o 
  -7  14   2      651.84      715.10     43.44 o 
  -6  14   2     4301.40     4571.14    107.94 o 
  -5  14   2     1285.45     1353.00     67.90 o 
  -4  14   2      335.80      326.93     30.67 o 
  -3  14   2       51.27       65.36     20.98 o 
  -2  14   2       18.63       15.11     19.58 o 
  -1  14   2     2199.45     2151.67     66.64 o 
   0  14   2     6914.59     6958.50    110.73 o 
   1  14   2     3006.60     3002.10     54.64 o 
   2  14   2      612.59      593.31     25.48 o 
   3  14   2      288.79      234.06     29.28 o 
   4  14   2      220.90      206.03     43.68 o 
   5  14   2     1143.46     1174.43     74.85 o 
   6  14   2     3068.53     3293.69    194.32 o 
  -6  15   2     1339.92     1261.70     52.25 o 
  -5  15   2      223.34      257.42     32.49 o 
  -4  15   2      596.42      647.72     38.17 o 
  -3  15   2     1033.33      974.07     36.10 o 
  -2  15   2       64.10       24.56     20.51 o 
  -1  15   2      124.60      157.12     27.79 o 
   0  15   2     1468.04     1565.15     46.48 o 
   1  15   2       87.10      122.72     44.07 o 
   2  15   2       32.86       13.30     41.47 o 
   3  15   2       50.28       59.80     26.61 o 
   4  15   2       16.26       31.30     28.86 o 
   5  15   2      316.99      313.80     51.63 o 
  -5  16   2      617.32      689.54     43.56 o 
  -4  16   2      513.52      482.47     57.39 o 
  -3  16   2      131.26      151.62     30.33 o 
  -2  16   2       39.90       36.49     21.39 o 
  -1  16   2      744.60      673.57     38.47 o 
   0  16   2     1065.75     1095.11     65.04 o 
   1  16   2      338.59      356.29     47.97 o 
   2  16   2      143.19      142.16     41.69 o 
   3  16   2       99.77      120.59     47.67 o 
   4  16   2        1.03        0.00     43.11 o 
  -4  17   2     1767.62     1934.44     83.37 o 
  -3  17   2      308.95      383.21     37.30 o 
  -2  17   2       90.30      114.68     31.02 o 
  -1  17   2        2.00        9.53     38.18 o 
   0  17   2      347.23      316.90     47.54 o 
   1  17   2     1905.60     1830.28     84.54 o 
   2  17   2     1696.64     1629.74     85.53 o 
   3  17   2       64.96       57.85     44.59 o 
 -12   1   3      766.19      741.00     35.14 o 
 -11   1   3      680.53      660.71     30.53 o 
 -10   1   3      116.83      119.74     19.08 o 
  -9   1   3     1023.06     1083.00     29.25 o 
  -8   1   3     1239.51     1320.50     33.88 o 
  -7   1   3       87.84       93.89     16.29 o 
  -6   1   3     1383.37     1418.39     36.43 o 
  -5   1   3     4245.16     4295.12     30.74 o 
  -4   1   3     1788.25     1704.21     22.19 o 
  -3   1   3     1792.70     1940.53     18.99 o 
  -2   1   3        3.25        7.92      6.06 o 
  -1   1   3     4190.69     4149.13     28.51 o 
   0   1   3     6297.53     6168.67     31.99 o 
   1   1   3    19503.50    19088.52    114.39 o 
   2   1   3     6084.53     6464.59     61.18 o 
   3   1   3       66.47       69.16     17.54 o 
   4   1   3      708.37      679.93     24.92 o 
   5   1   3       75.19       74.16     21.99 o 
   6   1   3     1243.20     1174.21     41.47 o 
   7   1   3     3243.14     3338.85     69.49 o 
   8   1   3     2322.27     2439.14     64.02 o 
   9   1   3      303.68      324.76     44.53 o 
  10   1   3     2831.12     3060.93     77.22 o 
 -12   2   3       33.36       32.19     30.08 o 
 -11   2   3     1682.34     1703.32     46.67 o 
 -10   2   3     8518.36     8449.12     73.79 o 
  -9   2   3     1318.72     1403.73     40.95 o 
  -8   2   3      831.95      836.26     44.72 o 
  -7   2   3       80.89       81.06     14.81 o 
  -6   2   3       76.12      102.09     13.72 o 
  -5   2   3     5635.32     5786.06     66.01 o 
  -4   2   3    26465.06    26023.00     90.85 o 
  -3   2   3     9345.47     9064.06     34.61 o 
  -2   2   3      172.89      176.57      6.12 o 
  -1   2   3     2354.23     2533.59     25.37 o 
   0   2   3      713.05      759.25     13.74 o 
   1   2   3     6185.09     6070.61     69.01 o 
   2   2   3    10478.25    10271.09     62.68 o 
   3   2   3    12251.15    11823.75     74.75 o 
   4   2   3     1463.82     1495.74     32.66 o 
   5   2   3     1198.79     1114.70     37.13 o 
   6   2   3     1086.85     1037.08     40.33 o 
   7   2   3      104.24       93.79     27.14 o 
   8   2   3     1825.35     1973.79     59.53 o 
   9   2   3     1345.88     1329.59     76.42 o 
  10   2   3       27.10       35.22     28.07 o 
 -12   3   3     1204.37     1168.98     81.52 o 
 -11   3   3     1041.27     1025.40     50.09 o 
 -10   3   3       52.05       61.86     23.64 o 
  -9   3   3       73.77       70.25     17.06 o 
  -8   3   3        5.36        0.72     14.83 o 
  -7   3   3     2462.00     2324.65     53.00 o 
  -6   3   3      496.16      467.84     16.45 o 
  -5   3   3      500.66      516.40     11.76 o 
  -4   3   3     2508.42     2839.33     44.33 o 
  -3   3   3     3801.39     3947.25     65.12 o 
  -2   3   3       57.50       53.51      3.73 o 
  -1   3   3     1945.26     1813.29     22.76 o 
   0   3   3      379.55      396.63     13.72 o 
   1   3   3      177.07      221.48     14.43 o 
   2   3   3     1768.05     1756.99     36.27 o 
   3   3   3     1629.16     1585.37     30.67 o 
   4   3   3      133.49      154.64     22.54 o 
   5   3   3      152.83      178.44     19.79 o 
   6   3   3      114.39       90.22     19.30 o 
   7   3   3      359.51      311.78     25.70 o 
   8   3   3       85.42       77.97     28.25 o 
   9   3   3      572.09      520.21     39.04 o 
  10   3   3        8.31        9.10     30.20 o 
 -12   4   3      519.75      465.20     44.19 o 
 -11   4   3     1513.28     1461.87     59.91 o 
 -10   4   3     1943.26     1935.71     94.40 o 
  -9   4   3     1888.65     1884.17     41.16 o 
  -8   4   3      231.25      214.12     16.35 o 
  -7   4   3      528.27      573.11     18.73 o 
  -6   4   3      244.81      231.69      9.94 o 
  -5   4   3     7852.56     7698.56     60.35 o 
  -4   4   3    11866.42    12067.70    150.88 o 
  -3   4   3     3599.37     3595.47     22.76 o 
  -2   4   3       68.84       84.05      4.91 o 
  -1   4   3       95.17       94.09      9.42 o 
   0   4   3        3.52       11.94     17.08 o 
   1   4   3      868.30      844.19     20.44 o 
   2   4   3     5269.23     4982.90     90.91 o 
   3   4   3     1904.75     1781.41     40.30 o 
   4   4   3     1047.35     1034.70     28.32 o 
   5   4   3     2179.80     2182.18     40.90 o 
   6   4   3       37.69       41.79     19.72 o 
   7   4   3        1.09        5.28     19.55 o 
   8   4   3      215.96      209.14     46.28 o 
   9   4   3      156.55      165.52     30.67 o 
  10   4   3       59.46       42.09     27.34 o 
 -11   5   3     2283.52     2396.87     73.05 o 
 -10   5   3       77.93       39.98     52.23 o 
  -9   5   3      166.82      172.09     43.38 o 
  -8   5   3      563.19      463.41     44.05 o 
  -7   5   3     1752.21     1801.22     25.45 o 
  -6   5   3     4588.75     4580.20     47.32 o 
  -5   5   3     6116.98     5937.29     56.22 o 
  -4   5   3     5258.34     5600.42     46.36 o 
  -3   5   3      328.36      321.71      8.36 o 
  -2   5   3     3678.53     3616.86     30.66 o 
  -1   5   3      807.59      766.37     29.26 o 
   0   5   3     4515.24     4214.12     36.66 o 
   1   5   3     6399.29     6670.44    205.09 o 
   2   5   3     1416.55     1391.95     35.43 o 
   3   5   3      390.32      368.27     23.69 o 
   4   5   3     1785.69     1718.93     43.16 o 
   5   5   3     2631.97     2489.52     43.42 o 
   6   5   3     1717.10     1718.37     50.82 o 
   7   5   3      286.83      282.66     24.59 o 
   8   5   3      533.39      534.18     31.51 o 
   9   5   3      350.99      388.65     37.26 o 
  10   5   3     1362.62     1453.43    106.27 o 
 -11   6   3       25.83        0.00     51.54 o 
 -10   6   3       39.90       55.74     52.26 o 
  -9   6   3       18.32       44.55     48.06 o 
  -8   6   3     1276.80     1374.02     74.70 o 
  -7   6   3      606.39      578.46     11.65 o 
  -6   6   3       77.18      119.36     18.96 o 
  -5   6   3       45.16       31.30      9.33 o 
  -4   6   3      131.99      134.93     12.97 o 
  -3   6   3     1259.14     1160.17     24.13 o 
  -2   6   3     4668.42     4724.98     45.81 o 
  -1   6   3     3991.32     3871.53     28.03 o 
   0   6   3     4462.15     4390.73     39.75 o 
   1   6   3     4162.86     3944.18     57.52 o 
   2   6   3      584.00      516.38     25.82 o 
   3   6   3     5568.37     5505.17     69.13 o 
   4   6   3     6945.34     6648.35     80.43 o 
   5   6   3      895.29      904.59     30.15 o 
   6   6   3     1566.53     1497.33     41.65 o 
   7   6   3     1046.70     1057.69     36.14 o 
   8   6   3     2300.25     2295.92     52.21 o 
   9   6   3     1079.73     1056.16     41.77 o 
  10   6   3      750.93      865.00     47.40 o 
 -11   7   3       89.50       57.63     55.60 o 
 -10   7   3      697.29      662.01     70.47 o 
  -9   7   3      259.53      229.80     47.71 o 
  -8   7   3       23.10        8.20     20.96 o 
  -7   7   3       13.58        4.90     17.14 o 
  -6   7   3       22.55       27.38      7.97 o 
  -5   7   3       85.59       69.14     27.99 o 
  -4   7   3      115.00      111.76     12.42 o 
  -3   7   3     1135.13     1120.38     24.51 o 
  -2   7   3        7.44        9.90      8.56 o 
  -1   7   3        1.30       12.28      8.69 o 
   0   7   3       13.43       11.10     11.42 o 
   1   7   3     2368.49     2053.13     31.82 o 
   2   7   3     2997.56     3099.43     80.58 o 
   3   7   3      461.35      487.86     27.30 o 
   4   7   3       38.48       36.78     19.93 o 
   5   7   3      236.54      253.19     26.15 o 
   6   7   3      105.33      109.32     20.88 o 
   7   7   3     1298.15     1200.11     37.98 o 
   8   7   3     2337.86     2344.14     61.85 o 
   9   7   3       28.93       37.41     22.82 o 
 -11   8   3       71.70       34.96     49.13 o 
 -10   8   3      305.23      182.28     50.98 o 
  -9   8   3      545.25      607.08     64.35 o 
  -8   8   3       22.03       24.64     20.06 o 
  -7   8   3        2.49       17.53     17.91 o 
  -6   8   3        0.70        3.41      5.05 o 
  -5   8   3      409.00      409.60     23.80 o 
  -4   8   3     2260.92     2263.49     33.78 o 
  -3   8   3     3648.92     3802.47     33.57 o 
  -2   8   3     3585.27     3486.47     39.47 o 
  -1   8   3     2442.79     2589.96     43.42 o 
   0   8   3      329.37      330.25     15.03 o 
   1   8   3      103.18      131.40     18.42 o 
   2   8   3      935.30      874.10     51.34 o 
   3   8   3     3187.21     3106.80     89.86 o 
   4   8   3     3716.07     3589.21     63.48 o 
   5   8   3      806.10      805.39     36.65 o 
   6   8   3       45.72       40.32     19.97 o 
   7   8   3      779.93      775.96     33.67 o 
   8   8   3     2072.54     2192.00     51.16 o 
   9   8   3      863.35      812.59     42.40 o 
 -10   9   3      769.49      767.43     72.01 o 
  -9   9   3        1.02        7.25     47.85 o 
  -8   9   3     1630.52     1631.94     55.63 o 
  -7   9   3     9524.58     9150.30    111.91 o 
  -6   9   3     4385.52     4298.66     72.17 o 
  -5   9   3      178.08      175.30     20.22 o 
  -4   9   3      310.84      327.58     18.94 o 
  -3   9   3      773.01      746.87     24.03 o 
  -2   9   3     3075.70     3037.63     39.50 o 
  -1   9   3     6196.71     5982.47     56.82 o 
   0   9   3     5687.14     5754.26     54.22 o 
   1   9   3       24.69       20.16     21.41 o 
   2   9   3     1322.67     1211.35     36.43 o 
   3   9   3      981.36      999.01     60.55 o 
   4   9   3      271.38      255.86     47.82 o 
   5   9   3     3246.65     3034.41    103.71 o 
   6   9   3      984.80      996.93     41.82 o 
   7   9   3        9.78        2.25     21.16 o 
   8   9   3      177.21      152.21     25.51 o 
   9   9   3      278.78      303.79     29.45 o 
 -10  10   3        6.05        0.00     46.59 o 
  -9  10   3        5.88        1.32     43.14 o 
  -8  10   3      316.59      380.37     56.16 o 
  -7  10   3      494.61      474.63     61.99 o 
  -6  10   3     1360.53     1439.10     40.79 o 
  -5  10   3       16.70       11.23     18.99 o 
  -4  10   3        1.91        5.43     15.16 o 
  -3  10   3      376.25      378.76     20.82 o 
  -2  10   3      845.79      886.30     25.98 o 
  -1  10   3      153.29      155.19      9.84 o 
   0  10   3     1328.41     1266.24     24.98 o 
   1  10   3     1023.46     1092.31     43.55 o 
   2  10   3        7.55        3.55     21.76 o 
   3  10   3       15.55       19.48     18.70 o 
   4  10   3     1751.70     1780.75     81.78 o 
   5  10   3       95.78      137.02     48.82 o 
   6  10   3      241.83      258.47     51.59 o 
   7  10   3      301.43      349.71     27.36 o 
   8  10   3      135.49      130.38     25.52 o 
  -9  11   3      202.96      158.85     61.46 o 
  -8  11   3     3600.24     3472.23    122.00 o 
  -7  11   3     4816.41     4930.88     75.83 o 
  -6  11   3     2574.25     2575.66     54.37 o 
  -5  11   3      236.10      229.64     24.15 o 
  -4  11   3      968.26      976.67     29.08 o 
  -3  11   3      228.28      201.66     19.61 o 
  -2  11   3     4863.94     4825.27     65.72 o 
  -1  11   3     3370.65     3386.60     57.59 o 
   0  11   3     1047.53     1009.82     29.53 o 
   1  11   3       46.20       33.59     24.51 o 
   2  11   3       40.54       34.12     23.25 o 
   3  11   3        9.52       10.95     19.89 o 
   4  11   3      497.35      456.66     55.04 o 
   5  11   3     1229.58     1085.31     77.29 o 
   6  11   3       36.00       45.24     45.74 o 
   7  11   3       52.96       50.47     29.16 o 
   8  11   3       46.89       38.16     36.35 o 
  -9  12   3     1647.73     1583.65     94.75 o 
  -8  12   3     2133.36     2259.54    102.05 o 
  -7  12   3       97.51       91.75     23.27 o 
  -6  12   3      143.48      184.50     25.71 o 
  -5  12   3      496.61      458.46     29.75 o 
  -4  12   3       32.22       41.84     18.72 o 
  -3  12   3      463.59      485.25     24.90 o 
  -2  12   3     6190.75     6198.04     64.55 o 
  -1  12   3     3585.76     3697.08     82.33 o 
   0  12   3      580.02      550.06     30.53 o 
   1  12   3      205.82      192.06     23.12 o 
   2  12   3      148.54      153.01     27.81 o 
   3  12   3      221.76      210.36     25.68 o 
   4  12   3     2338.60     2340.05     54.46 o 
   5  12   3     1964.41     1976.06     93.67 o 
   6  12   3      204.12      174.60     48.23 o 
   7  12   3     1644.61     1750.51     98.48 o 
  -8  13   3       91.59       71.88     52.20 o 
  -7  13   3      526.94      554.98     61.53 o 
  -6  13   3       15.95       15.71     23.33 o 
  -5  13   3      226.16      229.84     28.03 o 
  -4  13   3     3008.14     2963.81     50.56 o 
  -3  13   3     1719.45     1675.95     39.39 o 
  -2  13   3      267.68      285.77     28.88 o 
  -1  13   3      130.54      163.99     26.42 o 
   0  13   3      101.02       90.41     22.06 o 
   1  13   3      213.25      182.48     24.34 o 
   2  13   3      310.78      283.44     32.33 o 
   3  13   3      490.89      467.70     36.51 o 
   4  13   3       74.59       60.50     23.02 o 
   5  13   3     2463.40     2605.98    108.54 o 
   6  13   3     1427.49     1508.69     91.27 o 
   7  13   3      516.00      484.46     62.61 o 
  -7  14   3        5.90       38.80     47.10 o 
  -6  14   3      292.54      279.51     31.60 o 
  -5  14   3      187.81      192.45     26.94 o 
  -4  14   3       48.21       52.73     23.58 o 
  -3  14   3       16.51       14.34     19.96 o 
  -2  14   3     2027.82     1969.07     54.07 o 
  -1  14   3      470.50      499.05     33.15 o 
   0  14   3       22.86       36.43     24.42 o 
   1  14   3       31.99       19.98     22.05 o 
   2  14   3      140.92      127.95     25.08 o 
   3  14   3     1176.10     1130.72     51.07 o 
   4  14   3      815.22      903.53     70.27 o 
   5  14   3     1160.65     1095.74     78.00 o 
   6  14   3       13.91       16.50     51.75 o 
  -6  15   3      664.55      671.72     70.57 o 
  -5  15   3       37.08       46.36     26.30 o 
  -4  15   3      146.29      165.97     33.79 o 
  -3  15   3      159.95      210.41     24.58 o 
  -2  15   3     1578.56     1523.15     50.16 o 
  -1  15   3     5105.59     5000.37    133.82 o 
   0  15   3     5013.83     4834.61     78.79 o 
   1  15   3      908.90      912.60     39.44 o 
   2  15   3       63.49       80.81     42.70 o 
   3  15   3      287.94      281.47     47.95 o 
   4  15   3       92.34      122.65     47.08 o 
   5  15   3     2668.95     2511.08    111.64 o 
  -5  16   3     1749.67     1722.60     57.54 o 
  -4  16   3      739.94      735.53     50.13 o 
  -3  16   3     1484.94     1441.65     42.65 o 
  -2  16   3      736.76      758.48     52.16 o 
  -1  16   3       71.76       71.98     25.57 o 
   0  16   3     2158.69     2310.16     92.82 o 
   1  16   3     2475.67     2605.21     96.99 o 
   2  16   3      378.63      329.42     47.40 o 
   3  16   3      249.06      219.75     42.80 o 
  -3  17   3       63.03       51.05     31.78 o 
  -2  17   3       14.77       34.30     26.80 o 
  -1  17   3      282.95      238.36     50.27 o 
   0  17   3        1.74        0.00     41.63 o 
   1  17   3       11.40       34.81     38.83 o 
 -12   0   4     1258.64     1303.36     77.74 o 
 -11   0   4      128.81      111.25     25.64 o 
 -10   0   4       14.79       11.03     22.87 o 
  -9   0   4     1504.27     1393.21     68.14 o 
  -8   0   4      636.43      569.18     46.66 o 
  -7   0   4      687.98      761.94     26.25 o 
  -6   0   4     6025.35     5930.93     97.72 o 
  -5   0   4     6253.04     6261.74     70.48 o 
  -4   0   4     1726.53     1918.12     46.64 o 
  -3   0   4      741.89      761.44     11.00 o 
  -2   0   4      168.42      146.91     17.14 o 
  -1   0   4      108.12      128.97      9.04 o 
   0   0   4     5318.62     5430.47    119.10 o 
   1   0   4    14600.59    14565.34     90.93 o 
   2   0   4     1500.99     1478.47     36.68 o 
   3   0   4     2006.88     2162.54     47.02 o 
   4   0   4     2833.90     2885.11     77.29 o 
   5   0   4      898.53      958.47     54.42 o 
   6   0   4     3479.69     3454.98     98.08 o 
   7   0   4     5573.93     5291.19    127.07 o 
   8   0   4      445.37      489.85     56.09 o 
   9   0   4     3708.63     3602.25    118.53 o 
  10   0   4     2001.56     1988.45     95.77 o 
 -12   1   4       28.23       59.85     31.87 o 
 -11   1   4      168.31      168.08     24.68 o 
 -10   1   4      209.48      207.30     19.49 o 
  -9   1   4       56.28       60.86     18.97 o 
  -8   1   4     1046.62     1052.95     39.94 o 
  -7   1   4      949.20      957.91     19.00 o 
  -6   1   4     1658.97     1768.71     17.23 o 
  -5   1   4     5608.24     5510.07     37.75 o 
  -4   1   4     8211.03     8940.78     52.25 o 
  -3   1   4     1954.27     1986.10     21.02 o 
  -2   1   4     1864.32     1945.94     19.67 o 
  -1   1   4     2470.35     2573.73     22.60 o 
   0   1   4       75.55       74.90      9.84 o 
   1   1   4    11933.53    11956.72     81.31 o 
   2   1   4     6831.85     6859.11     83.02 o 
   3   1   4      357.57      301.15     19.42 o 
   4   1   4       96.79      144.50     18.90 o 
   5   1   4      800.91      830.46     36.84 o 
   6   1   4     1278.70     1209.49     56.18 o 
   7   1   4     4779.15     4365.15    107.23 o 
   8   1   4     3962.30     4144.50     84.84 o 
   9   1   4     2288.21     2265.75     75.53 o 
  10   1   4        4.31        3.91     29.14 o 
 -12   2   4      225.67      196.66     26.73 o 
 -11   2   4      107.65      134.18     24.94 o 
 -10   2   4      501.78      451.28     39.26 o 
  -9   2   4      535.19      514.87     27.31 o 
  -8   2   4      198.27      215.12     18.62 o 
  -7   2   4        2.25       16.76     19.86 o 
  -6   2   4      440.66      486.64     16.66 o 
  -5   2   4        8.72        6.95      9.15 o 
  -4   2   4     1903.35     1902.84     19.36 o 
  -3   2   4     2809.43     3072.64     30.49 o 
  -2   2   4     6675.59     7073.54     73.57 o 
  -1   2   4       66.36       76.49      7.95 o 
   0   2   4      549.09      555.14     13.95 o 
   1   2   4     2374.48     2344.50     32.25 o 
   2   2   4       22.34       37.12     15.80 o 
   3   2   4      172.64      216.34     18.05 o 
   4   2   4     2664.45     2625.44     50.11 o 
   5   2   4      308.08      297.46     23.41 o 
   6   2   4      591.56      581.34     30.23 o 
   7   2   4     2285.75     2397.38     94.80 o 
   8   2   4      322.52      343.71     35.09 o 
   9   2   4       29.25       59.56     31.71 o 
  10   2   4        6.97        0.00     30.15 o 
 -12   3   4       76.87       63.03     30.72 o 
 -11   3   4     3401.72     3436.53     62.41 o 
 -10   3   4     3956.46     3959.77    148.36 o 
  -9   3   4     1962.62     2075.21     44.36 o 
  -8   3   4     7428.44     7430.43     63.81 o 
  -7   3   4     4153.60     4421.96     82.99 o 
  -6   3   4        1.21        2.33      9.50 o 
  -5   3   4     6105.83     5870.69     46.33 o 
  -4   3   4    14646.37    14288.75     43.48 o 
  -3   3   4     4888.62     4742.15     43.21 o 
  -2   3   4      678.16      616.47     18.88 o 
  -1   3   4        7.25       17.02      8.19 o 
   0   3   4        7.28       14.62      9.49 o 
   1   3   4    18329.79    17158.50    100.49 o 
   2   3   4    13042.77    12813.35     95.58 o 
   3   3   4     1570.49     1519.54     32.24 o 
   4   3   4      398.69      380.41     21.68 o 
   5   3   4      306.28      313.65     22.33 o 
   6   3   4      137.02      110.11     22.17 o 
   7   3   4     2078.81     2176.20     50.34 o 
   8   3   4     2483.09     2519.81     67.69 o 
   9   3   4      431.34      409.21     36.69 o 
  10   3   4      189.31      176.58     35.54 o 
 -12   4   4     2316.70     2187.02     70.68 o 
 -11   4   4     4173.58     4113.56    133.28 o 
 -10   4   4     2831.87     2899.88     66.62 o 
  -9   4   4      233.52      224.71     28.57 o 
  -8   4   4       45.55       69.73     14.76 o 
  -7   4   4     5251.58     5356.93     47.95 o 
  -6   4   4     7554.93     7508.30     50.13 o 
  -5   4   4     4224.47     4380.39     36.73 o 
  -4   4   4     2099.36     2171.73     80.95 o 
  -3   4   4      832.18      756.17     25.22 o 
  -2   4   4     2637.93     2668.18     21.28 o 
  -1   4   4     2998.70     3173.27     62.93 o 
   0   4   4     8165.40     7806.48     66.79 o 
   1   4   4     6267.81     6377.95     64.84 o 
   2   4   4       28.86       25.52     17.16 o 
   3   4   4      418.24      392.28     26.48 o 
   4   4   4     2642.14     2681.10     44.78 o 
   5   4   4      131.19      148.30     20.74 o 
   6   4   4      284.19      288.40     25.62 o 
   7   4   4      881.50      895.84     36.98 o 
   8   4   4       86.22       91.28     27.77 o 
   9   4   4     1212.07     1178.43     63.89 o 
  10   4   4      679.84      772.50     49.53 o 
 -11   5   4       83.50       78.73     52.91 o 
 -10   5   4       14.97       35.28     49.97 o 
  -9   5   4      260.61      232.98     32.73 o 
  -8   5   4     1328.49     1365.09     60.67 o 
  -7   5   4     1073.97     1056.07     49.88 o 
  -6   5   4      625.86      631.13     17.79 o 
  -5   5   4     2026.05     1905.23     15.43 o 
  -4   5   4        2.36       20.78      8.62 o 
  -3   5   4        1.68        6.40      8.07 o 
  -2   5   4      797.89      881.10     15.85 o 
  -1   5   4     1989.47     1955.23     51.34 o 
   0   5   4     1778.77     2015.84     50.58 o 
   1   5   4     2687.77     2371.37     78.56 o 
   2   5   4      319.94      323.02     23.71 o 
   3   5   4     1016.09      963.66     33.82 o 
   4   5   4     4403.68     4324.98     55.47 o 
   5   5   4       74.69       66.40     18.97 o 
   6   5   4      120.77      137.14     22.85 o 
   7   5   4      270.86      243.44     25.38 o 
   8   5   4      357.28      343.58     30.48 o 
   9   5   4      708.08      695.06     68.81 o 
 -11   6   4        5.29       19.18     51.44 o 
 -10   6   4      240.85      194.06     54.90 o 
  -9   6   4       40.99       53.83     40.66 o 
  -8   6   4      121.46      117.73     38.09 o 
  -7   6   4     1368.85     1364.52     35.92 o 
  -6   6   4     6018.28     6202.28     30.95 o 
  -5   6   4      608.66      533.25     13.39 o 
  -4   6   4      127.24      141.29      8.99 o 
  -3   6   4       17.99       12.09      3.04 o 
  -2   6   4      156.71      187.69     10.36 o 
  -1   6   4     1633.22     1589.06     24.00 o 
   0   6   4     4310.63     4037.38     48.26 o 
   1   6   4        5.54        0.00     25.06 o 
   2   6   4        3.63       26.63     18.19 o 
   3   6   4     2589.92     2651.19     53.11 o 
   4   6   4      873.09      919.33     36.68 o 
   5   6   4     1285.92     1386.99     37.22 o 
   6   6   4     3451.79     3357.12     56.96 o 
   7   6   4     1475.19     1456.88     42.40 o 
   8   6   4       29.72       38.62     25.42 o 
   9   6   4      524.87      567.27     54.94 o 
 -11   7   4      759.94      782.05     77.26 o 
 -10   7   4      562.07      493.81     67.53 o 
  -9   7   4      462.16      375.61     54.68 o 
  -8   7   4      752.33      701.59     56.66 o 
  -7   7   4      199.16      198.88     19.04 o 
  -6   7   4      191.79      209.40     11.90 o 
  -5   7   4      395.34      388.03     18.30 o 
  -4   7   4     1054.03      986.30     25.55 o 
  -3   7   4     2921.28     2930.75     48.43 o 
  -2   7   4      982.41      850.96     22.42 o 
  -1   7   4       39.93       23.43      9.65 o 
   0   7   4       51.07       52.03     11.76 o 
   1   7   4     2092.37     1938.78     59.53 o 
   2   7   4     2275.29     2182.39     71.14 o 
   3   7   4     1898.62     1822.92     46.28 o 
   4   7   4     3876.02     3842.66     67.58 o 
   5   7   4      170.40      169.40     21.91 o 
   6   7   4      365.89      376.64     26.85 o 
   7   7   4     1062.83     1024.27     37.70 o 
   8   7   4     3237.59     3218.63    101.32 o 
   9   7   4     3000.20     3022.60     77.82 o 
 -11   8   4     2118.56     2199.65    113.34 o 
 -10   8   4     1222.37     1222.40     84.93 o 
  -9   8   4     1103.14      983.61     73.18 o 
  -8   8   4     2521.86     2575.37     93.33 o 
  -7   8   4     2628.76     2659.03     37.29 o 
  -6   8   4      745.77      731.32     57.43 o 
  -5   8   4     1858.65     1771.15     52.38 o 
  -4   8   4     2219.68     2256.25     33.15 o 
  -3   8   4      814.92      827.01     15.20 o 
  -2   8   4     7588.12     7430.74     66.59 o 
  -1   8   4     2909.93     2881.85     33.13 o 
   0   8   4        2.56        4.61     11.28 o 
   1   8   4       10.81       22.73     16.88 o 
   2   8   4        2.08        0.00     27.45 o 
   3   8   4      138.42      122.20     38.34 o 
   4   8   4     3214.28     3190.41     63.82 o 
   5   8   4     2500.65     2579.49    122.06 o 
   6   8   4      220.25      208.45     25.14 o 
   7   8   4      390.15      423.70     30.11 o 
   8   8   4       32.69       43.97     24.92 o 
   9   8   4      109.95       87.87     27.82 o 
 -10   9   4       37.43       19.55     54.57 o 
  -9   9   4      661.04      568.25     60.16 o 
  -8   9   4     1332.86     1204.18     76.67 o 
  -7   9   4     1555.04     1511.20     38.74 o 
  -6   9   4      161.60      164.33     19.30 o 
  -5   9   4       28.85       36.06     15.67 o 
  -4   9   4      174.75      183.01     17.06 o 
  -3   9   4      223.80      240.63     11.91 o 
  -2   9   4       83.47       81.36     11.18 o 
  -1   9   4     1933.95     1952.62     26.87 o 
   0   9   4       81.10       59.14     12.60 o 
   1   9   4      311.37      313.05     23.86 o 
   2   9   4      664.40      658.41     30.57 o 
   3   9   4      208.10      241.90     42.56 o 
   4   9   4      192.69      143.00     40.81 o 
   5   9   4     1268.77     1332.91     48.45 o 
   6   9   4       23.12       26.44     21.01 o 
   7   9   4        1.70        0.00     22.87 o 
   8   9   4      594.88      533.44     33.79 o 
 -10  10   4     2691.50     2711.08    121.12 o 
  -9  10   4      104.29       88.42     54.26 o 
  -8  10   4     2321.38     2442.22     98.33 o 
  -7  10   4     3787.17     3811.76    111.69 o 
  -6  10   4     7544.21     7466.87     96.35 o 
  -5  10   4     2704.81     2728.03     49.34 o 
  -4  10   4     1245.94     1226.49     29.83 o 
  -3  10   4      174.36      167.53     12.40 o 
  -2  10   4     5152.69     5204.06     51.90 o 
  -1  10   4    13671.20    13613.09     98.99 o 
   0  10   4     4914.83     4708.16     65.14 o 
   1  10   4        6.15       15.26     19.70 o 
   2  10   4      181.47      156.97     22.32 o 
   3  10   4     2247.47     2098.26     82.81 o 
   4  10   4     3452.60     3346.23    108.57 o 
   5  10   4     6250.50     5973.13    145.59 o 
   6  10   4     1635.94     1695.34     87.36 o 
   7  10   4      315.96      274.77     28.73 o 
   8  10   4      396.23      368.67     32.75 o 
  -9  11   4     3309.89     3178.10    122.54 o 
  -8  11   4     1149.91     1048.34     78.13 o 
  -7  11   4       14.01        6.92     39.75 o 
  -6  11   4       15.70       12.87     19.82 o 
  -5  11   4      182.49      160.03     21.68 o 
  -4  11   4      243.16      248.14     20.68 o 
  -3  11   4     7644.76     7537.09     66.88 o 
  -2  11   4      632.60      629.43     23.49 o 
  -1  11   4       25.67       17.02     16.88 o 
   0  11   4      938.21      830.15     34.52 o 
   1  11   4     1236.37     1186.14     38.90 o 
   2  11   4      884.94      929.75     36.51 o 
   3  11   4     5001.11     4903.28    114.15 o 
   4  11   4     3783.42     3668.78    114.90 o 
   5  11   4       88.89       93.20     43.73 o 
   6  11   4      685.63      674.86     65.65 o 
   7  11   4      101.77      132.88     33.37 o 
  -9  12   4      154.65      152.57     63.30 o 
  -8  12   4      353.37      351.60     61.63 o 
  -7  12   4      269.50      213.35     45.87 o 
  -6  12   4      241.52      291.16     52.18 o 
  -5  12   4      364.94      375.78     28.53 o 
  -4  12   4     1488.88     1458.92     36.07 o 
  -3  12   4       40.40       33.72     25.53 o 
  -2  12   4      127.81      112.40     17.88 o 
  -1  12   4      687.98      669.06     26.80 o 
   0  12   4       10.26       10.23     18.13 o 
   1  12   4       46.57       30.13     21.84 o 
   2  12   4     1490.75     1448.70     44.53 o 
   3  12   4     1253.33     1184.79     42.84 o 
   4  12   4      284.97      310.29     30.79 o 
   5  12   4        8.42        7.58     44.04 o 
   6  12   4       12.77        0.00     42.82 o 
   7  12   4       12.17       18.66     32.88 o 
  -8  13   4      345.46      383.74     62.51 o 
  -7  13   4      161.80       85.37     45.70 o 
  -6  13   4       19.75       29.38     43.14 o 
  -5  13   4      201.45      210.63     25.90 o 
  -4  13   4      215.55      205.71     22.40 o 
  -3  13   4     3301.39     3547.32     69.17 o 
  -2  13   4      798.77      760.06     38.04 o 
  -1  13   4        9.25       23.14     17.90 o 
   0  13   4       12.15        8.94     17.55 o 
   1  13   4       67.35       52.26     19.36 o 
   2  13   4       40.64       29.66     22.57 o 
   3  13   4     1077.56     1015.41     44.88 o 
   4  13   4     1886.82     1856.38     53.36 o 
   5  13   4        1.07        5.43     49.09 o 
   6  13   4      457.69      415.09     64.42 o 
  -7  14   4     1018.39     1041.60     77.53 o 
  -6  14   4      451.40      397.99     56.61 o 
  -5  14   4      198.43      242.79     45.43 o 
  -4  14   4      411.44      415.57     36.74 o 
  -3  14   4      156.00      119.61     28.88 o 
  -2  14   4      940.23     1004.32     41.70 o 
  -1  14   4     3527.97     3461.07     78.38 o 
   0  14   4      818.06      701.93     30.44 o 
   1  14   4        4.96        2.66     19.36 o 
   2  14   4      586.99      513.93     33.37 o 
   3  14   4       19.71       12.63     22.84 o 
   4  14   4      853.12      937.40     74.25 o 
   5  14   4     3522.70     3297.38    122.65 o 
  -6  15   4       21.32       10.95     47.01 o 
  -5  15   4     1183.21     1328.65     78.44 o 
  -4  15   4     1105.88     1177.59     51.04 o 
  -3  15   4     2287.63     2148.45     61.07 o 
  -2  15   4      246.11      254.01     32.46 o 
  -1  15   4      460.01      502.43     41.45 o 
   0  15   4      630.21      661.50     31.06 o 
   1  15   4     1844.72     1729.52     62.28 o 
   2  15   4     1217.22     1223.21     38.92 o 
   3  15   4      274.84      260.82     50.08 o 
   4  15   4      142.51      154.13     51.05 o 
  -4  16   4      106.01       88.26     32.05 o 
  -3  16   4       83.81       78.64     30.09 o 
  -2  16   4     1491.15     1474.69     54.45 o 
  -1  16   4     1358.63     1472.08     67.70 o 
   0  16   4       92.72       78.55     27.22 o 
   1  16   4       13.20       23.17     26.17 o 
   2  16   4      521.12      598.07     63.79 o 
  -1  17   4       51.16       77.22     38.07 o 
 -12   1   5       63.22       28.86     32.80 o 
 -11   1   5      513.09      451.36     38.38 o 
 -10   1   5      181.42      201.52     32.01 o 
  -9   1   5      276.20      329.98     31.77 o 
  -8   1   5      823.26      784.87     34.67 o 
  -7   1   5     4902.43     4743.10     26.31 o 
  -6   1   5       41.94       44.97      6.92 o 
  -5   1   5      782.56      771.14     18.63 o 
  -4   1   5      108.31      126.54      8.13 o 
  -3   1   5       76.76       88.56      7.22 o 
  -2   1   5      221.67      267.32      9.71 o 
  -1   1   5     2583.56     2419.54     44.75 o 
   0   1   5     2435.89     2260.99     35.41 o 
   1   1   5       13.62       32.05     13.68 o 
   2   1   5        4.08        0.00     15.25 o 
   3   1   5     1155.03     1100.28     30.81 o 
   4   1   5      167.53      161.33     20.74 o 
   5   1   5     1619.81     1603.87     50.15 o 
   6   1   5     3451.81     3418.81     73.59 o 
   7   1   5     1455.23     1476.45     54.38 o 
   8   1   5      600.99      579.25     41.83 o 
   9   1   5      290.26      285.42     40.02 o 
 -12   2   5      114.27      111.12     32.78 o 
 -11   2   5        7.46       14.11     30.46 o 
 -10   2   5     1412.32     1294.64     50.78 o 
  -9   2   5     2682.33     2627.54     60.47 o 
  -8   2   5      898.77      886.77     36.72 o 
  -7   2   5     1146.35     1151.50     34.57 o 
  -6   2   5      675.58      703.98     26.71 o 
  -5   2   5     3135.04     2849.49     30.70 o 
  -4   2   5     2270.65     2137.86     21.57 o 
  -3   2   5     4969.06     4976.00     44.76 o 
  -2   2   5     1814.15     1559.13     41.04 o 
  -1   2   5     1227.17     1354.11     30.42 o 
   0   2   5      576.92      542.94     19.13 o 
   1   2   5     9477.38     9066.37     64.03 o 
   2   2   5     6505.59     6278.82     58.67 o 
   3   2   5     1837.29     1856.02     41.88 o 
   4   2   5     1614.49     1620.68     41.45 o 
   5   2   5       93.80      118.15     22.14 o 
   6   2   5      279.93      283.27     31.35 o 
   7   2   5     3873.40     3842.94    100.84 o 
   8   2   5     2092.22     2002.54     80.12 o 
   9   2   5      386.39      387.71     39.07 o 
 -12   3   5      755.47      805.99     74.75 o 
 -11   3   5      129.46      179.32     31.24 o 
 -10   3   5      135.37      136.73     29.89 o 
  -9   3   5      461.58      452.54     34.40 o 
  -8   3   5      734.90      700.77     22.76 o 
  -7   3   5     1293.07     1263.63     36.98 o 
  -6   3   5     1618.84     1636.59     49.50 o 
  -5   3   5     2665.74     2565.82     26.95 o 
  -4   3   5     1020.07     1123.44     16.25 o 
  -3   3   5      422.34      412.44     10.89 o 
  -2   3   5     1035.66      943.02     56.72 o 
  -1   3   5     1436.31     1432.10     27.64 o 
   0   3   5       83.17       50.89     12.32 o 
   1   3   5      921.63      969.08     30.35 o 
   2   3   5        8.27       19.40     15.25 o 
   3   3   5      340.34      326.94     21.28 o 
   4   3   5     2302.26     2217.09     43.00 o 
   5   3   5     1012.28      974.71     42.56 o 
   6   3   5        3.09        0.00     22.02 o 
   7   3   5      120.91      158.84     33.35 o 
   8   3   5      183.40      174.29     33.13 o 
   9   3   5        4.56       29.08     30.65 o 
 -11   4   5      254.65      237.88     52.64 o 
 -10   4   5       14.23        3.94     26.20 o 
  -9   4   5     2162.86     2155.27     85.28 o 
  -8   4   5     7463.48     7418.66     87.91 o 
  -7   4   5      794.02      773.72     17.03 o 
  -6   4   5     1359.56     1267.70     20.23 o 
  -5   4   5     2645.51     2659.62     57.91 o 
  -4   4   5      278.23      289.76     10.20 o 
  -3   4   5     2724.54     2778.34     20.91 o 
  -2   4   5    14011.61    13965.45    116.78 o 
  -1   4   5     2045.13     2176.93     28.31 o 
   0   4   5     7078.92     7420.63     92.93 o 
   1   4   5     7809.05     7727.86    106.19 o 
   2   4   5     2135.02     2130.73     55.37 o 
   3   4   5      498.98      539.04     24.23 o 
   4   4   5     1327.46     1325.16     35.42 o 
   5   4   5      846.92      817.62     32.79 o 
   6   4   5     1722.89     1672.39     44.63 o 
   7   4   5     3840.39     3737.77     66.38 o 
   8   4   5      887.34      960.40     49.20 o 
   9   4   5      295.41      325.01     39.11 o 
 -11   5   5      513.25      464.55     66.91 o 
 -10   5   5      234.38      194.54     54.65 o 
  -9   5   5        3.31       16.90     22.91 o 
  -8   5   5      369.23      386.59     28.04 o 
  -7   5   5     5288.51     5301.59     87.92 o 
  -6   5   5     2842.26     2826.46     47.84 o 
  -5   5   5     2260.15     2382.37     41.04 o 
  -4   5   5      940.06      932.10     26.12 o 
  -3   5   5      917.12     1003.21     13.53 o 
  -2   5   5     2248.97     2143.19     26.34 o 
  -1   5   5     6902.30     6990.21     94.15 o 
   0   5   5     8090.79     7956.07     99.78 o 
   1   5   5     4733.85     4739.35     61.93 o 
   2   5   5      111.96      139.08     22.00 o 
   3   5   5       20.12       19.89     20.87 o 
   4   5   5      664.86      646.44     34.60 o 
   5   5   5     5931.61     5888.04    125.18 o 
   6   5   5     1572.78     1542.05     44.26 o 
   7   5   5      797.37      800.26     46.19 o 
   8   5   5       66.90       56.57     26.97 o 
   9   5   5      477.52      476.73     41.84 o 
 -11   6   5       25.33       10.74     50.39 o 
 -10   6   5     1907.34     1783.19     90.19 o 
  -9   6   5        5.85        0.00     40.97 o 
  -8   6   5      685.00      563.99     54.58 o 
  -7   6   5        8.45       25.99     16.73 o 
  -6   6   5        2.12       15.91     14.85 o 
  -5   6   5       64.58       80.29     10.61 o 
  -4   6   5      737.34      740.00     17.28 o 
  -3   6   5      537.41      575.64     13.44 o 
  -2   6   5        1.67        4.31      7.35 o 
  -1   6   5       59.73       50.67     14.19 o 
   0   6   5     1717.79     1690.63     36.90 o 
   1   6   5      186.17      214.12     30.64 o 
   2   6   5     1116.80     1082.82     36.27 o 
   3   6   5      828.74      854.50     36.82 o 
   4   6   5      813.73      828.60     44.86 o 
   5   6   5       21.64       21.28     20.27 o 
   6   6   5      430.96      432.51     29.66 o 
   7   6   5       12.70       16.61     24.30 o 
   8   6   5     1130.81     1229.09     49.92 o 
 -11   7   5      526.34      589.15     76.24 o 
 -10   7   5        5.87        0.00     44.43 o 
  -9   7   5     1196.76     1028.93     69.09 o 
  -8   7   5      353.30      299.79     46.59 o 
  -7   7   5       21.89       33.40     40.29 o 
  -6   7   5      267.27      283.62     17.93 o 
  -5   7   5     5856.02     5754.52     56.22 o 
  -4   7   5     2085.88     1969.26     36.16 o 
  -3   7   5     1364.32     1242.12     16.68 o 
  -2   7   5       21.85       38.48      8.83 o 
  -1   7   5      130.95      131.86     12.11 o 
   0   7   5     2013.28     1956.76     40.84 o 
   1   7   5     1939.14     1978.27     64.58 o 
   2   7   5     2042.14     1922.21     68.91 o 
   3   7   5      667.85      670.54     34.08 o 
   4   7   5     1554.60     1482.86     48.57 o 
   5   7   5       21.09       14.40     21.51 o 
   6   7   5     1564.35     1622.19     54.33 o 
   7   7   5       57.31       25.50     23.99 o 
   8   7   5      356.18      374.67     32.03 o 
 -10   8   5      208.64      193.41     54.23 o 
  -9   8   5      221.59      232.99     53.39 o 
  -8   8   5      197.57      232.58     47.95 o 
  -7   8   5       30.19       23.16     35.13 o 
  -6   8   5      368.55      392.72     46.87 o 
  -5   8   5     2267.17     2231.57     49.67 o 
  -4   8   5        9.64       10.69     22.12 o 
  -3   8   5      261.67      242.71     11.43 o 
  -2   8   5      214.98      212.44     11.04 o 
  -1   8   5       28.90       26.57     11.61 o 
   0   8   5     1114.56     1132.45     33.99 o 
   1   8   5      685.37      658.45     30.31 o 
   2   8   5      337.47      365.31     41.59 o 
   3   8   5     2785.49     2681.02     89.32 o 
   4   8   5      565.25      617.77     37.38 o 
   5   8   5     1312.82     1296.73     40.70 o 
   6   8   5        4.77        0.00     23.23 o 
   7   8   5      477.74      495.08     33.57 o 
   8   8   5      185.53      189.74     29.51 o 
 -10   9   5      603.44      659.08     68.95 o 
  -9   9   5       85.52       81.54     51.51 o 
  -8   9   5      478.74      418.03     55.97 o 
  -7   9   5     1466.98     1497.58     77.11 o 
  -6   9   5     2820.85     3038.53     93.60 o 
  -5   9   5     2424.81     2347.02     92.48 o 
  -4   9   5     1158.73     1209.89     57.70 o 
  -3   9   5     2618.51     2528.28     29.29 o 
  -2   9   5     5559.33     5541.87     39.05 o 
  -1   9   5     2578.01     2363.35     42.26 o 
   0   9   5     6345.65     6137.50     90.80 o 
   1   9   5     1676.84     1803.94     44.76 o 
   2   9   5       87.36       77.15     32.90 o 
   3   9   5     1724.36     1716.63     76.62 o 
   4   9   5     3475.19     3484.25    108.43 o 
   5   9   5     2171.56     2127.25     60.80 o 
   6   9   5      386.41      430.90     30.70 o 
   7   9   5       53.11       83.19     26.50 o 
  -9  10   5        5.53       37.54     42.06 o 
  -8  10   5      457.08      405.26     57.55 o 
  -7  10   5      266.24      260.44     53.41 o 
  -6  10   5     1467.15     1448.08     73.70 o 
  -5  10   5        1.73        5.43     25.18 o 
  -4  10   5      259.49      234.43     29.65 o 
  -3  10   5      526.64      508.07     16.25 o 
  -2  10   5     1683.33     1650.21     50.70 o 
  -1  10   5     1591.27     1619.98     47.07 o 
   0  10   5     1172.02     1088.48     36.22 o 
   1  10   5       35.61       30.69     19.87 o 
   2  10   5      644.24      550.38     53.50 o 
   3  10   5      707.97      612.03     55.35 o 
   4  10   5        6.74       17.34     43.93 o 
   5  10   5     2011.30     1915.55     92.71 o 
   6  10   5       24.90       29.54     31.43 o 
   7  10   5      105.47      118.45     26.61 o 
  -9  11   5      372.32      292.72     62.31 o 
  -8  11   5       98.45      121.70     47.11 o 
  -7  11   5      940.69     1129.83     74.69 o 
  -6  11   5     1948.43     1972.86     85.52 o 
  -5  11   5     1937.15     1948.14    107.07 o 
  -4  11   5      211.70      218.63     28.29 o 
  -3  11   5      972.48      951.63     40.37 o 
  -2  11   5     2663.90     2782.72     60.20 o 
  -1  11   5     2264.26     2273.33     75.06 o 
   0  11   5     4040.70     3924.21    119.77 o 
   1  11   5      965.89      899.55     36.73 o 
   2  11   5        0.05        6.30     21.42 o 
   3  11   5      780.86      730.81     37.03 o 
   4  11   5     1841.12     1673.20     84.34 o 
   5  11   5     1504.03     1669.90     88.99 o 
   6  11   5      434.99      440.32     41.83 o 
  -8  12   5      109.16      129.97     45.31 o 
  -7  12   5       25.21       17.61     48.69 o 
  -6  12   5        1.65       21.92     39.93 o 
  -5  12   5     2078.62     2173.34     68.51 o 
  -4  12   5      932.19     1072.14     98.56 o 
  -3  12   5     1778.24     1820.35     75.46 o 
  -2  12   5     1128.55     1142.33     43.14 o 
  -1  12   5       47.72       27.45     16.83 o 
   0  12   5       43.35       30.01     19.72 o 
   1  12   5       21.45       35.93     21.70 o 
   2  12   5      847.82      786.43     36.99 o 
   3  12   5     2211.44     2145.67     56.29 o 
   4  12   5      505.33      443.59     33.74 o 
   5  12   5      192.38      213.25     53.30 o 
   6  12   5       30.34       45.88     48.03 o 
  -7  13   5       48.83       32.01     48.29 o 
  -6  13   5       63.01      145.92     48.26 o 
  -5  13   5       75.04       74.79     30.58 o 
  -4  13   5       24.85        7.02     26.75 o 
  -3  13   5      500.68      513.81     35.93 o 
  -2  13   5      218.34      257.00     30.87 o 
  -1  13   5      513.34      531.22     25.79 o 
   0  13   5      127.94      109.62     19.97 o 
   1  13   5      912.92      884.80     38.44 o 
   2  13   5     1264.25     1159.92     45.81 o 
   3  13   5      248.44      215.00     29.20 o 
   4  13   5      200.90      163.66     28.87 o 
   5  13   5       48.22       30.53     26.77 o 
  -6  14   5       47.64       70.79     43.86 o 
  -5  14   5        0.67        0.00     29.37 o 
  -4  14   5      363.94      323.83     34.12 o 
  -3  14   5      179.75      180.14     31.20 o 
  -2  14   5       39.62       37.59     26.87 o 
  -1  14   5      127.98      109.10     29.11 o 
   0  14   5        0.97       14.08     19.56 o 
   1  14   5      296.43      305.49     26.10 o 
   2  14   5      666.95      640.02     54.39 o 
   3  14   5      550.90      474.30     34.95 o 
   4  14   5       99.77       79.05     42.97 o 
  -5  15   5     1056.69     1010.43     72.70 o 
  -4  15   5      182.80      169.08     31.77 o 
  -3  15   5      783.74      698.11     42.21 o 
  -2  15   5      716.17      737.23     40.57 o 
  -1  15   5      163.23      163.08     31.61 o 
   0  15   5      298.46      321.48     33.42 o 
   1  15   5      689.46      692.37     32.74 o 
   2  15   5        9.55        9.76     24.93 o 
   3  15   5      887.71      744.84     65.21 o 
  -3  16   5     2018.45     2005.03     63.19 o 
  -2  16   5     1266.12     1169.69     49.81 o 
  -1  16   5       50.88       45.20     30.50 o 
   0  16   5      732.04      778.94     62.74 o 
   1  16   5     1443.75     1343.14     78.12 o 
 -11   0   6      957.74      859.33     64.92 o 
 -10   0   6      231.17      242.25     45.60 o 
  -9   0   6     4758.10     4587.74    106.24 o 
  -8   0   6     3156.69     3251.93     84.64 o 
  -7   0   6     1775.06     1717.90     59.26 o 
  -6   0   6      917.87      903.17     43.16 o 
  -5   0   6       28.92       64.80     24.05 o 
  -4   0   6       82.84       81.83      8.04 o 
  -3   0   6     2253.46     2357.18     33.74 o 
  -2   0   6    14159.07    14359.35    137.59 o 
  -1   0   6     5714.01     5951.30     60.47 o 
   0   0   6       97.42       89.73     16.96 o 
   1   0   6     2749.66     2968.71     51.92 o 
   2   0   6      254.95      286.07     26.71 o 
   3   0   6      126.88       79.02     33.54 o 
   4   0   6     1345.94     1385.67     64.75 o 
   5   0   6     3645.65     3820.76    108.04 o 
   6   0   6        8.35       21.80     39.63 o 
   7   0   6        3.68        0.00     44.90 o 
   8   0   6       85.13        7.78     45.43 o 
   9   0   6       11.52       51.16     43.56 o 
 -11   1   6        2.13        4.56     28.64 o 
 -10   1   6      376.50      382.55     36.01 o 
  -9   1   6     3791.78     3654.62    152.24 o 
  -8   1   6     1515.13     1414.15     42.31 o 
  -7   1   6       12.58        6.60     18.97 o 
  -6   1   6       35.43       34.23     17.28 o 
  -5   1   6      463.92      421.38     22.76 o 
  -4   1   6     1183.69     1168.85     31.34 o 
  -3   1   6     4969.84     4856.96     89.06 o 
  -2   1   6     2303.47     2184.16     29.55 o 
  -1   1   6      900.69      959.37     19.34 o 
   0   1   6     1872.38     1948.61     28.18 o 
   1   1   6     1280.42     1339.89     38.85 o 
   2   1   6     1025.10     1117.99     34.09 o 
   3   1   6     2267.31     2352.67     60.63 o 
   4   1   6     2353.65     2289.17     47.79 o 
   5   1   6      957.27      878.80     52.05 o 
   6   1   6     1293.59     1198.02     78.11 o 
   7   1   6      978.36     1023.53     51.38 o 
   8   1   6      180.21      199.80     36.34 o 
 -11   2   6       17.85        9.46     30.23 o 
 -10   2   6        0.12        0.00     27.15 o 
  -9   2   6     1935.59     1934.95     52.90 o 
  -8   2   6     3775.94     3646.03     62.69 o 
  -7   2   6     1054.63     1051.33     56.52 o 
  -6   2   6       82.53       97.46     11.76 o 
  -5   2   6      476.84      474.29     16.41 o 
  -4   2   6      392.37      440.23     16.33 o 
  -3   2   6      484.18      479.02     16.99 o 
  -2   2   6      557.74      499.30     21.25 o 
  -1   2   6      190.13      175.13     16.94 o 
   0   2   6      735.69      790.70     22.17 o 
   1   2   6     2045.90     2042.68     47.39 o 
   2   2   6      185.00      190.85     18.52 o 
   3   2   6      991.86      987.84     32.12 o 
   4   2   6      169.29      183.83     22.89 o 
   5   2   6      169.55      178.79     27.44 o 
   6   2   6       48.98       13.56     30.20 o 
   7   2   6        8.66       24.73     29.03 o 
   8   2   6      340.38      313.77     65.02 o 
 -11   3   6      248.75      209.86     54.98 o 
 -10   3   6     2858.99     2706.50     65.81 o 
  -9   3   6     8655.60     8201.07     99.55 o 
  -8   3   6     4778.18     4545.41    241.38 o 
  -7   3   6      415.22      395.08     25.58 o 
  -6   3   6       26.95       34.44      9.15 o 
  -5   3   6      152.68      159.54     16.64 o 
  -4   3   6     8246.86     8360.37     75.33 o 
  -3   3   6    16318.10    16455.58     77.81 o 
  -2   3   6     5714.76     5552.02    110.18 o 
  -1   3   6      500.90      574.98     30.43 o 
   0   3   6     1357.21     1283.38     33.27 o 
   1   3   6     1401.38     1394.10     38.21 o 
   2   3   6     2672.19     2671.55     43.33 o 
   3   3   6     6467.59     6264.89     68.61 o 
   4   3   6     3260.09     3299.02     55.22 o 
   5   3   6      455.64      462.51     29.68 o 
   6   3   6     3124.52     3169.62     93.36 o 
   7   3   6     1174.61     1150.01     52.36 o 
   8   3   6      464.46      437.62     40.90 o 
 -11   4   6     1610.02     1666.31     89.91 o 
 -10   4   6      669.45      663.71     64.45 o 
  -9   4   6     2763.71     2687.37     60.08 o 
  -8   4   6     1355.26     1368.63     42.30 o 
  -7   4   6     5277.88     5288.71    126.43 o 
  -6   4   6     5506.05     5317.20     62.75 o 
  -5   4   6     2405.34     2397.61     38.34 o 
  -4   4   6     3599.39     3857.67     45.93 o 
  -3   4   6      871.72      912.17     18.12 o 
  -2   4   6     4898.36     4802.89     52.67 o 
  -1   4   6     9145.59     9160.48    144.03 o 
   0   4   6     2780.15     2657.93     82.85 o 
   1   4   6     2958.97     2989.54     70.72 o 
   2   4   6      206.43      157.74     18.68 o 
   3   4   6     1128.91     1147.03     33.52 o 
   4   4   6     1693.36     1689.73     42.04 o 
   5   4   6     5264.84     5452.07    114.23 o 
   6   4   6     1545.18     1558.81     46.67 o 
   7   4   6      396.87      379.37     32.41 o 
   8   4   6       38.24       19.67     33.32 o 
 -11   5   6     2423.10     2607.59    110.34 o 
 -10   5   6      319.20      299.21     53.97 o 
  -9   5   6        3.48        4.35     41.27 o 
  -8   5   6      119.99      135.00     22.30 o 
  -7   5   6      299.87      302.37     22.82 o 
  -6   5   6        6.04        6.67     14.93 o 
  -5   5   6       70.98       78.88      6.32 o 
  -4   5   6        2.96        6.42      7.67 o 
  -3   5   6     1874.23     1870.89     14.45 o 
  -2   5   6     3136.06     3010.06     52.02 o 
  -1   5   6      126.57      138.45     13.71 o 
   0   5   6      514.09      498.37     32.59 o 
   1   5   6      255.74      266.35     23.39 o 
   2   5   6      212.99      205.75     24.16 o 
   3   5   6      203.78      185.79     20.57 o 
   4   5   6      311.65      299.87     24.33 o 
   5   5   6       20.23       15.75     23.01 o 
   6   5   6     2085.43     2066.73     58.88 o 
   7   5   6      898.02      920.11     41.64 o 
   8   5   6        4.29        3.87     27.68 o 
 -11   6   6      642.90      753.93     74.92 o 
 -10   6   6      165.52      167.89     47.95 o 
  -9   6   6       42.67       36.49     43.86 o 
  -8   6   6     1686.27     1699.36     77.73 o 
  -7   6   6     1899.69     2045.34     43.48 o 
  -6   6   6      177.01      159.93     16.28 o 
  -5   6   6       17.07       20.88     11.99 o 
  -4   6   6       12.38       13.76     10.67 o 
  -3   6   6        8.85       10.77      5.36 o 
  -2   6   6     3210.87     3148.92     34.48 o 
  -1   6   6     3621.78     3644.21     51.05 o 
   0   6   6      280.16      257.81     21.77 o 
   1   6   6        9.87       11.00     25.12 o 
   2   6   6      410.26      477.13     29.46 o 
   3   6   6        8.32        0.83     21.12 o 
   4   6   6      462.56      494.71     38.50 o 
   5   6   6      950.13      915.47     37.07 o 
   6   6   6      363.71      338.18     29.34 o 
   7   6   6      485.31      517.80     34.10 o 
   8   6   6       62.01       50.91     27.34 o 
 -10   7   6     1532.42     1415.97     85.06 o 
  -9   7   6      988.59      946.57     69.07 o 
  -8   7   6      123.26      117.90     46.59 o 
  -7   7   6      268.03      297.06     45.83 o 
  -6   7   6     1436.14     1364.88     65.70 o 
  -5   7   6     3302.62     3357.83     60.52 o 
  -4   7   6     1730.21     1871.09     44.82 o 
  -3   7   6     1320.31     1290.95     18.71 o 
  -2   7   6        7.11       10.47     12.36 o 
  -1   7   6        6.02        5.82     14.70 o 
   0   7   6       39.39       32.06     17.95 o 
   1   7   6     2299.46     2241.31     69.50 o 
   2   7   6      163.48      184.20     36.25 o 
   3   7   6      112.99       96.11     24.52 o 
   4   7   6       84.91       68.43     20.76 o 
   5   7   6       53.74       39.24     23.17 o 
   6   7   6       74.05       68.49     24.67 o 
   7   7   6      235.09      246.03     29.33 o 
 -10   8   6      118.40      160.99     50.10 o 
  -9   8   6      148.90      129.81     43.33 o 
  -8   8   6      880.86      782.84     60.22 o 
  -7   8   6      228.53      264.56     49.52 o 
  -6   8   6     3629.00     3500.34     99.15 o 
  -5   8   6      325.56      379.36     29.01 o 
  -4   8   6       86.78      100.93     28.88 o 
  -3   8   6     2492.20     2476.77     28.82 o 
  -2   8   6     1241.26     1282.06     31.19 o 
  -1   8   6      815.16      798.10     28.49 o 
   0   8   6     3751.33     3627.51     88.76 o 
   1   8   6     3990.11     3848.27     63.16 o 
   2   8   6      237.40      210.13     37.47 o 
   3   8   6     2266.47     2212.97     85.22 o 
   4   8   6      612.52      683.77     51.83 o 
   5   8   6      475.32      546.06     32.20 o 
   6   8   6      142.07      171.78     25.31 o 
   7   8   6      704.54      757.41     39.45 o 
 -10   9   6      416.61      322.59     60.23 o 
  -9   9   6      304.33      308.47     58.57 o 
  -8   9   6      130.47      134.94     49.63 o 
  -7   9   6      508.15      599.61     59.45 o 
  -6   9   6      221.19      226.22     42.01 o 
  -5   9   6      826.79      851.97     46.48 o 
  -4   9   6      436.32      441.63     31.13 o 
  -3   9   6     1371.59     1295.97     23.92 o 
  -2   9   6      968.77      990.15     37.65 o 
  -1   9   6      163.33      155.21     23.32 o 
   0   9   6        0.80        0.00     19.73 o 
   1   9   6      438.63      443.15     29.41 o 
   2   9   6       69.46       49.47     33.46 o 
   3   9   6      172.77      187.69     44.06 o 
   4   9   6      665.45      757.47     64.13 o 
   5   9   6       77.00       88.47     30.73 o 
   6   9   6      108.99      111.44     25.18 o 
   7   9   6      175.06      165.43     30.15 o 
  -9  10   6      527.64      449.25     58.29 o 
  -8  10   6      221.80      168.96     51.37 o 
  -7  10   6     4338.66     4222.90    119.99 o 
  -6  10   6     9604.47     9322.27    163.10 o 
  -5  10   6     6048.83     6011.87     86.37 o 
  -4  10   6      449.17      423.71     37.06 o 
  -3  10   6      277.95      264.07     32.89 o 
  -2  10   6     1747.55     1776.64     41.41 o 
  -1  10   6     4762.98     4881.61     66.66 o 
   0  10   6     7263.92     7193.99     85.64 o 
   1  10   6     3303.98     3349.97     63.63 o 
   2  10   6        4.60        0.00     23.56 o 
   3  10   6     2615.09     2553.40     94.02 o 
   4  10   6     3505.25     3426.12    112.72 o 
   5  10   6     2499.53     2571.35    106.23 o 
   6  10   6     2785.78     2763.49     78.92 o 
  -8  11   6     1062.73     1062.39     76.31 o 
  -7  11   6      468.82      582.49     64.07 o 
  -6  11   6        6.41        0.00     46.45 o 
  -5  11   6     4382.23     4284.77     77.29 o 
  -4  11   6     2286.15     2291.42    130.19 o 
  -3  11   6      626.84      630.94     37.01 o 
  -2  11   6      342.17      326.98     45.19 o 
  -1  11   6      839.92      838.73     33.88 o 
   0  11   6      295.51      255.57     26.00 o 
   1  11   6     3836.78     3739.67     94.43 o 
   2  11   6     1898.07     1966.57     53.17 o 
   3  11   6      182.12      159.57     28.93 o 
   4  11   6       18.62        4.23     43.71 o 
   5  11   6        0.38        0.00     45.88 o 
  -8  12   6        0.55        1.65     48.46 o 
  -7  12   6        0.39       23.42     48.62 o 
  -6  12   6       39.02       91.14     42.62 o 
  -5  12   6      284.18      317.80     32.84 o 
  -4  12   6      475.56      482.60     35.72 o 
  -3  12   6      137.07      125.80     28.31 o 
  -2  12   6       12.37        5.61     26.10 o 
  -1  12   6      786.12      719.67     28.44 o 
   0  12   6      150.66      172.41     25.70 o 
   1  12   6        0.09        0.00     22.48 o 
   2  12   6      222.44      180.16     28.65 o 
   3  12   6        1.50        0.00     25.60 o 
   4  12   6       45.49        0.30     27.27 o 
   5  12   6       15.95       15.13     48.06 o 
  -7  13   6        0.43       29.05     42.28 o 
  -6  13   6     1072.61     1068.27     74.36 o 
  -5  13   6     2797.05     2843.90     90.09 o 
  -4  13   6     2295.60     2313.61    103.93 o 
  -3  13   6        6.91        0.00     25.74 o 
  -2  13   6      153.09      130.71     28.53 o 
  -1  13   6      569.81      570.46     36.63 o 
   0  13   6       15.09       30.05     18.86 o 
   1  13   6     1143.75     1102.91     43.86 o 
   2  13   6     1051.42     1028.66     44.52 o 
   3  13   6       79.55       72.85     26.79 o 
   4  13   6       60.20       49.68     27.80 o 
  -6  14   6     1555.39     1559.75     83.73 o 
  -5  14   6       57.04       78.72     32.12 o 
  -4  14   6      543.87      574.48     39.11 o 
  -3  14   6      530.87      602.53     40.48 o 
  -2  14   6      191.37      232.11     31.99 o 
  -1  14   6      882.24      862.85     43.20 o 
   0  14   6     1484.90     1464.21     55.81 o 
   1  14   6      241.47      273.09     30.03 o 
   2  14   6       18.79       49.18     25.11 o 
   3  14   6     1128.79     1176.73     49.22 o 
  -4  15   6      329.21      316.94     38.36 o 
  -3  15   6     1407.30     1308.60     83.14 o 
  -2  15   6      461.43      463.09     38.69 o 
  -1  15   6      211.74      198.31     33.04 o 
   0  15   6        8.77       11.62     28.04 o 
   1  15   6     2200.36     2175.64    133.27 o 
 -11   1   7     1567.70     1546.82    103.73 o 
 -10   1   7        0.37       13.52     26.37 o 
  -9   1   7     2746.88     2668.45     59.61 o 
  -8   1   7     3024.56     2898.51     58.29 o 
  -7   1   7      229.01      255.95     24.69 o 
  -6   1   7      141.87      169.54     21.51 o 
  -5   1   7      474.64      481.60     21.80 o 
  -4   1   7       25.81       23.94      5.36 o 
  -3   1   7     7511.64     7811.11     76.36 o 
  -2   1   7     3508.10     3305.12     35.52 o 
  -1   1   7      561.02      521.34     19.68 o 
   0   1   7     1079.99     1081.10     27.61 o 
   1   1   7        3.35       23.77     15.42 o 
   2   1   7      206.24      191.49     20.43 o 
   3   1   7      818.87      851.05     32.91 o 
   4   1   7     1773.12     1739.08    106.10 o 
   5   1   7      661.70      649.62     41.80 o 
   6   1   7      579.33      626.27     43.45 o 
   7   1   7       50.34       39.78     31.71 o 
   8   1   7      764.04      748.55     49.36 o 
 -11   2   7      319.64      281.10     35.49 o 
 -10   2   7     3107.59     3115.28     69.33 o 
  -9   2   7     2019.00     1930.02     52.31 o 
  -8   2   7       28.25       14.18     22.48 o 
  -7   2   7     1735.72     1572.76     42.64 o 
  -6   2   7       74.13       90.31     19.49 o 
  -5   2   7      475.21      480.67     16.85 o 
  -4   2   7     2369.30     2484.87     32.48 o 
  -3   2   7     9900.40    10019.69     99.20 o 
  -2   2   7     1076.53     1068.66     30.39 o 
  -1   2   7       56.84       36.91     16.12 o 
   0   2   7      379.24      355.95     18.93 o 
   1   2   7       94.79       88.61     16.23 o 
   2   2   7     4345.83     4386.12     69.64 o 
   3   2   7     2668.67     2802.45     51.51 o 
   4   2   7     1290.85     1345.34     46.91 o 
   5   2   7      538.62      516.48     32.40 o 
   6   2   7     1152.52     1134.59     51.39 o 
   7   2   7      373.96      330.14     36.08 o 
   8   2   7     1272.07     1255.10     59.97 o 
 -11   3   7       94.33       93.89     49.92 o 
 -10   3   7      833.64      773.40     63.22 o 
  -9   3   7      114.61      122.12     26.01 o 
  -8   3   7        1.75        0.00     20.79 o 
  -7   3   7       32.36       21.39     20.42 o 
  -6   3   7       81.28       63.33     19.14 o 
  -5   3   7        4.46       10.32      8.71 o 
  -4   3   7      770.79      746.38     41.81 o 
  -3   3   7      305.47      320.46     21.89 o 
  -2   3   7      387.56      388.56     21.77 o 
  -1   3   7     2488.82     2453.76     59.46 o 
   0   3   7      389.26      358.29     23.44 o 
   1   3   7      357.65      382.61     21.78 o 
   2   3   7      231.37      221.63     21.88 o 
   3   3   7       12.17       31.88     20.17 o 
   4   3   7      324.95      307.21     27.55 o 
   5   3   7     1372.95     1392.24     43.55 o 
   6   3   7      111.57      126.65     27.14 o 
   7   3   7      255.69      269.62     38.02 o 
 -11   4   7       64.83       38.33     44.34 o 
 -10   4   7      678.80      629.46     63.03 o 
  -9   4   7      578.54      614.54     55.26 o 
  -8   4   7      120.47      106.65     22.11 o 
  -7   4   7     1059.31     1050.32     35.66 o 
  -6   4   7     3125.46     3042.03     98.15 o 
  -5   4   7      142.88      145.68     14.76 o 
  -4   4   7     2122.90     2257.03     37.47 o 
  -3   4   7     5906.02     6096.87     80.75 o 
  -2   4   7      523.86      500.45     36.05 o 
  -1   4   7        8.77       22.74     15.94 o 
   0   4   7      119.39      119.96     20.19 o 
   1   4   7      367.99      365.51     26.95 o 
   2   4   7     3789.58     3807.74     55.13 o 
   3   4   7     8159.99     8170.22     83.63 o 
   4   4   7      529.61      526.71     29.15 o 
   5   4   7      157.48      174.24     25.98 o 
   6   4   7      499.93      475.46     34.16 o 
   7   4   7      624.82      698.26     48.10 o 
 -10   5   7      462.74      387.16     58.69 o 
  -9   5   7      173.54      199.75     47.00 o 
  -8   5   7      552.94      475.70     49.44 o 
  -7   5   7      818.95      806.68     54.67 o 
  -6   5   7     1996.74     1955.40     50.92 o 
  -5   5   7     1620.66     1534.08     44.09 o 
  -4   5   7      431.80      475.25     19.34 o 
  -3   5   7     1386.56     1360.00     18.70 o 
  -2   5   7     2590.29     2539.43     44.05 o 
  -1   5   7     1776.73     1767.13     40.01 o 
   0   5   7     3258.78     3119.95     72.69 o 
   1   5   7     1238.25     1300.96     40.27 o 
   2   5   7      174.43      163.01     20.87 o 
   3   5   7      853.50      902.43     34.13 o 
   4   5   7     4344.95     4495.88     68.07 o 
   5   5   7     2701.60     2641.94     56.74 o 
   6   5   7      779.57      777.80     40.46 o 
   7   5   7      675.13      650.31     39.25 o 
 -10   6   7     1447.18     1507.79     84.40 o 
  -9   6   7     2198.33     2038.23     88.51 o 
  -8   6   7       27.13       34.65     41.79 o 
  -7   6   7       17.89       10.00     42.43 o 
  -6   6   7     1927.31     1905.87     35.09 o 
  -5   6   7     2223.34     2132.54     33.18 o 
  -4   6   7       15.78       18.83     12.57 o 
  -3   6   7     2137.33     2190.59     30.20 o 
  -2   6   7      246.35      240.14     19.69 o 
  -1   6   7      127.53      118.54     19.15 o 
   0   6   7      261.91      265.44     23.64 o 
   1   6   7      803.08      824.09     48.30 o 
   2   6   7       21.15       19.19     23.30 o 
   3   6   7       36.63       29.12     19.32 o 
   4   6   7      336.89      347.66     27.19 o 
   5   6   7      227.99      234.13     25.95 o 
   6   6   7       87.27       69.39     24.08 o 
   7   6   7      121.26       95.76     26.02 o 
 -10   7   7      501.40      343.88     59.63 o 
  -9   7   7     1742.96     1732.27     84.45 o 
  -8   7   7      323.21      346.09     53.97 o 
  -7   7   7        5.11        0.00     36.68 o 
  -6   7   7        2.08        0.00     21.66 o 
  -5   7   7      846.09      860.91     34.93 o 
  -4   7   7       57.56       60.50     12.67 o 
  -3   7   7      199.66      178.83     11.44 o 
  -2   7   7      176.06      173.19     17.78 o 
  -1   7   7     1406.75     1427.03     53.74 o 
   0   7   7     1318.32     1330.29     38.40 o 
   1   7   7      281.04      353.76     37.78 o 
   2   7   7      114.95      114.01     35.10 o 
   3   7   7       14.88        0.00     25.03 o 
   4   7   7      428.23      418.48     28.96 o 
   5   7   7       89.27       72.52     25.01 o 
   6   7   7      378.05      423.93     33.20 o 
  -9   8   7      216.13      140.93     55.55 o 
  -8   8   7      573.61      638.07     62.07 o 
  -7   8   7      191.03      154.44     44.01 o 
  -6   8   7      584.11      684.93     35.55 o 
  -5   8   7     1899.06     1848.28     49.71 o 
  -4   8   7     1113.74     1147.97     41.31 o 
  -3   8   7       10.24       10.40      8.84 o 
  -2   8   7        3.39        0.00     14.74 o 
  -1   8   7      780.45      789.92     31.31 o 
   0   8   7      264.90      303.27     25.03 o 
   1   8   7      910.07      814.66     39.06 o 
   2   8   7     1355.01     1370.67     66.32 o 
   3   8   7      137.35      143.18     39.64 o 
   4   8   7      170.90      197.36     25.56 o 
   5   8   7        5.68       15.92     22.75 o 
   6   8   7       57.30       57.45     27.54 o 
  -9   9   7      371.19      315.51     52.43 o 
  -8   9   7        7.61       29.32     38.35 o 
  -7   9   7     2450.51     2343.71     92.88 o 
  -6   9   7     1190.22     1197.31     70.39 o 
  -5   9   7     1247.99     1260.08     49.11 o 
  -4   9   7      308.19      296.70     29.96 o 
  -3   9   7      576.00      598.12     35.72 o 
  -2   9   7       22.60        9.07     14.83 o 
  -1   9   7     3816.62     3861.30     60.60 o 
   0   9   7     3378.23     3345.83     61.00 o 
   1   9   7      493.72      465.96     39.54 o 
   2   9   7      339.03      373.44     43.82 o 
   3   9   7      222.05      201.03     40.80 o 
   4   9   7      629.42      564.78     60.26 o 
   5   9   7     4379.17     4911.00    220.20 o 
   6   9   7     3083.07     3216.37     68.41 o 
  -8  10   7      294.33      296.33     54.74 o 
  -7  10   7      340.04      376.63     54.62 o 
  -6  10   7      469.91      482.30     44.04 o 
  -5  10   7      527.14      485.80     37.59 o 
  -4  10   7      328.49      350.85     31.70 o 
  -3  10   7       78.24       78.58     28.77 o 
  -2  10   7      632.34      684.64     36.07 o 
  -1  10   7      687.72      675.53     31.06 o 
   0  10   7      156.15      123.46     23.90 o 
   1  10   7      665.71      623.29     53.37 o 
   2  10   7       23.55       30.50     24.69 o 
   3  10   7      441.46      335.76     50.18 o 
   4  10   7       85.10       81.98     40.45 o 
   5  10   7      111.98       95.16     34.61 o 
  -8  11   7       16.60       19.83     46.33 o 
  -7  11   7      845.44      838.77     65.73 o 
  -6  11   7     2506.72     2443.44     63.49 o 
  -5  11   7     2010.05     1926.58     84.41 o 
  -4  11   7      157.63      143.76     28.11 o 
  -3  11   7      192.30      177.59     33.09 o 
  -2  11   7        4.35       14.24     26.71 o 
  -1  11   7     1179.44     1251.67     40.10 o 
   0  11   7     4571.95     4471.23     73.12 o 
   1  11   7     1311.24     1259.62     44.76 o 
   2  11   7        3.39        0.00     25.46 o 
   3  11   7      112.76      114.27     28.03 o 
   4  11   7      729.66      693.51     62.36 o 
  -7  12   7        1.18       29.97     50.15 o 
  -6  12   7     1661.10     1859.15     60.04 o 
  -5  12   7     2032.98     2224.76     62.39 o 
  -4  12   7      109.89      115.15     28.05 o 
  -3  12   7      298.21      345.96     33.38 o 
  -2  12   7      522.20      495.26     35.52 o 
  -1  12   7        3.45        5.52     27.07 o 
   0  12   7      933.29      904.02     39.14 o 
   1  12   7     3379.84     3292.70     68.64 o 
   2  12   7      548.32      526.32     36.71 o 
   3  12   7      262.52      233.55     30.89 o 
  -6  13   7      746.68      777.00     46.47 o 
  -5  13   7      158.01      173.11     33.92 o 
  -4  13   7     1162.77     1205.22     50.08 o 
  -3  13   7       26.86       38.46     28.47 o 
  -2  13   7        9.12        0.00     26.13 o 
  -1  13   7      270.60      282.50     31.50 o 
   0  13   7      600.19      642.14     56.45 o 
   1  13   7        4.01        2.03     24.52 o 
   2  13   7      744.50      713.37     40.80 o 
  -4  14   7        0.88        9.67     27.07 o 
  -3  14   7      260.00      338.16     37.28 o 
  -2  14   7      129.89      106.59     29.29 o 
  -1  14   7       14.92        8.18     29.18 o 
   0  14   7      720.00      673.47     42.34 o 
   1  14   7      125.87      141.52     43.48 o 
 -11   0   8     1169.46      983.27     68.79 o 
 -10   0   8       13.03        0.00     38.20 o 
  -9   0   8     1588.59     1657.90     70.00 o 
  -8   0   8      518.29      461.64     44.02 o 
  -7   0   8     5032.34     5011.10    103.83 o 
  -6   0   8     7173.21     7033.62    118.05 o 
  -5   0   8       20.82        9.30     27.15 o 
  -4   0   8      477.18      429.55     21.03 o 
  -3   0   8     4019.28     3983.55     55.35 o 
  -2   0   8     2662.79     2698.86     39.92 o 
  -1   0   8     1212.83     1211.89     36.62 o 
   0   0   8      559.76      542.67     29.45 o 
   1   0   8       91.80       99.57     24.25 o 
   2   0   8     2670.83     2749.36     87.29 o 
   3   0   8     7506.46     7578.77    146.06 o 
   4   0   8     1060.43     1016.58     67.19 o 
   5   0   8     1308.39     1174.54     74.91 o 
   6   0   8       22.49       12.17     46.75 o 
   7   0   8       91.81       51.33     42.47 o 
 -10   1   8      365.79      352.50     33.32 o 
  -9   1   8      723.06      703.92     37.06 o 
  -8   1   8        3.64       12.65     22.60 o 
  -7   1   8      290.09      271.45     26.43 o 
  -6   1   8       98.50       85.65     22.70 o 
  -5   1   8      255.85      247.36     13.36 o 
  -4   1   8     2631.78     2744.23     37.71 o 
  -3   1   8     2472.96     2428.15     37.31 o 
  -2   1   8       75.76       74.11     13.75 o 
  -1   1   8      271.30      304.11     19.15 o 
   0   1   8      241.80      220.73     19.57 o 
   1   1   8      220.59      254.89     27.39 o 
   2   1   8     2492.68     2399.30     57.87 o 
   3   1   8     1818.89     1792.19     45.86 o 
   4   1   8      141.05      150.96     31.12 o 
   5   1   8       15.32        7.32     28.64 o 
   6   1   8      249.14      252.52     53.72 o 
   7   1   8      189.64      162.35     38.58 o 
 -10   2   8     1059.01      962.02     60.13 o 
  -9   2   8     1607.17     1463.85     47.44 o 
  -8   2   8      586.24      586.48     33.54 o 
  -7   2   8      573.20      546.88     35.38 o 
  -6   2   8      860.61      842.78     34.31 o 
  -5   2   8       55.66       52.21     12.43 o 
  -4   2   8     2064.49     2173.11     46.86 o 
  -3   2   8     4024.24     4058.75     67.56 o 
  -2   2   8     1634.74     1599.87     31.60 o 
  -1   2   8        0.82        5.09     14.11 o 
   0   2   8      239.75      260.19     20.09 o 
   1   2   8      279.67      261.47     21.70 o 
   2   2   8      196.65      223.79     23.21 o 
   3   2   8      341.02      355.03     27.40 o 
   4   2   8       46.11       40.82     23.05 o 
   5   2   8      799.73      767.35     44.04 o 
   6   2   8      114.29      103.33     30.84 o 
 -10   3   8      167.50      180.72     49.48 o 
  -9   3   8      324.76      294.81     29.32 o 
  -8   3   8       71.34       99.03     23.82 o 
  -7   3   8      124.34      149.06     24.23 o 
  -6   3   8      133.29      123.59     21.61 o 
  -5   3   8     6301.95     6392.05     76.36 o 
  -4   3   8     6096.60     6462.74    108.45 o 
  -3   3   8     3108.75     3209.40     63.94 o 
  -2   3   8     1623.87     1649.92     40.47 o 
  -1   3   8     1917.32     1897.34     58.54 o 
   0   3   8      106.30       96.72     17.16 o 
   1   3   8     3436.88     3420.56     57.69 o 
   2   3   8     6210.58     6454.84     74.38 o 
   3   3   8     3422.24     3340.98     58.63 o 
   4   3   8      331.04      302.54     27.99 o 
   5   3   8       33.43       48.94     24.84 o 
   6   3   8       36.52       45.49     29.62 o 
 -10   4   8        8.08       11.74     40.63 o 
  -9   4   8      398.50      371.88     54.55 o 
  -8   4   8      807.09      814.71     36.17 o 
  -7   4   8     1249.95     1212.71     38.80 o 
  -6   4   8     2352.26     2264.72     35.54 o 
  -5   4   8      228.54      267.91     17.54 o 
  -4   4   8      219.72      240.80     17.21 o 
  -3   4   8      181.16      185.62     16.22 o 
  -2   4   8     4679.23     4569.91    196.71 o 
  -1   4   8     2859.00     2896.89     52.91 o 
   0   4   8      865.13      832.60     46.17 o 
   1   4   8     1577.41     1577.60     38.30 o 
   2   4   8        8.00        1.07     19.91 o 
   3   4   8      530.29      520.79     30.17 o 
   4   4   8      962.99      932.05     37.28 o 
   5   4   8     4384.81     4359.91     81.81 o 
   6   4   8      425.16      423.18     34.09 o 
 -10   5   8      333.81      455.39     57.11 o 
  -9   5   8     2406.12     2429.17     97.51 o 
  -8   5   8       35.53        3.67     44.90 o 
  -7   5   8     2999.83     3038.28     97.42 o 
  -6   5   8     3657.07     3586.51     44.89 o 
  -5   5   8      658.68      665.85     28.00 o 
  -4   5   8      305.54      261.01     18.31 o 
  -3   5   8     2710.28     2779.78     45.68 o 
  -2   5   8      143.11      150.68     22.03 o 
  -1   5   8      433.59      371.03     25.65 o 
   0   5   8     1662.38     1625.85     59.63 o 
   1   5   8       52.38       36.50     18.84 o 
   2   5   8      998.52      943.95     33.29 o 
   3   5   8      171.27      178.33     23.75 o 
   4   5   8        0.63        0.00     24.73 o 
   5   5   8      200.77      184.58     27.94 o 
   6   5   8      562.83      493.99     35.09 o 
 -10   6   8      351.97      375.02     57.92 o 
  -9   6   8      375.04      383.81     59.65 o 
  -8   6   8       31.59        7.10     38.30 o 
  -7   6   8     1275.69     1361.34     73.06 o 
  -6   6   8     1731.85     1818.66     45.92 o 
  -5   6   8      765.32      780.90     24.27 o 
  -4   6   8     1514.39     1561.38     31.46 o 
  -3   6   8     1992.51     2102.77     36.78 o 
  -2   6   8      601.36      584.17     27.22 o 
  -1   6   8      256.91      282.18     23.34 o 
   0   6   8     1378.33     1277.71     62.44 o 
   1   6   8     1811.30     1929.45     69.93 o 
   2   6   8      496.47      475.04     28.35 o 
   3   6   8     1816.50     1976.77     47.80 o 
   4   6   8      268.75      283.33     28.94 o 
   5   6   8       19.54       14.76     24.79 o 
   6   6   8      207.18      222.37     30.73 o 
  -9   7   8     4085.31     4111.74    126.33 o 
  -8   7   8      582.43      601.04     64.56 o 
  -7   7   8      254.90      248.15     44.70 o 
  -6   7   8     1616.10     1746.58     48.17 o 
  -5   7   8     3586.58     3976.36     67.40 o 
  -4   7   8     2457.02     2556.19     88.83 o 
  -3   7   8     1410.21     1424.59     27.36 o 
  -2   7   8        3.83        4.59     15.66 o 
  -1   7   8     1499.46     1502.90     41.59 o 
   0   7   8     3330.77     3288.32    145.86 o 
   1   7   8     3020.80     3118.81     87.03 o 
   2   7   8      607.11      605.64     50.90 o 
   3   7   8      699.02      675.18     33.61 o 
   4   7   8       29.01       38.84     23.37 o 
   5   7   8      224.84      169.06     27.26 o 
  -9   8   8       83.19       71.64     52.93 o 
  -8   8   8       98.86      120.06     49.46 o 
  -7   8   8      216.28      228.79     47.63 o 
  -6   8   8        3.39        1.94     24.67 o 
  -5   8   8       72.44       55.24     24.15 o 
  -4   8   8     1544.66     1684.25     48.56 o 
  -3   8   8     1227.49     1171.51     42.74 o 
  -2   8   8      646.84      621.62     27.76 o 
  -1   8   8      804.07      797.80     42.24 o 
   0   8   8       13.49       33.89     22.00 o 
   1   8   8       89.56       98.66     23.06 o 
   2   8   8       19.88       41.28     33.37 o 
   3   8   8       97.24      115.43     28.45 o 
   4   8   8      375.60      400.06     40.27 o 
   5   8   8     3331.25     3397.45     82.82 o 
  -8   9   8       50.75       35.25     40.51 o 
  -7   9   8      218.58      214.80     48.09 o 
  -6   9   8      300.66      323.22     32.07 o 
  -5   9   8     1779.91     1751.96     52.60 o 
  -4   9   8     1895.51     1947.59     53.05 o 
  -3   9   8       16.86        0.00     24.49 o 
  -2   9   8        8.19        0.00     37.21 o 
  -1   9   8       70.60       51.10     20.31 o 
   0   9   8       68.47       57.57     22.72 o 
   1   9   8     1313.06     1284.89     45.64 o 
   2   9   8     1028.80      894.82     59.46 o 
   3   9   8      135.88      118.77     38.63 o 
   4   9   8      130.14      116.90     30.68 o 
  -8  10   8       22.62       17.85     41.79 o 
  -7  10   8     1655.31     1622.37     82.13 o 
  -6  10   8      524.06      572.04     41.55 o 
  -5  10   8     1117.97     1154.00     45.57 o 
  -4  10   8      716.64      780.36     47.89 o 
  -3  10   8       56.00       47.50     27.60 o 
  -2  10   8     1834.90     1873.18     80.46 o 
  -1  10   8     4763.48     4583.90    113.57 o 
   0  10   8     4675.41     4660.61     82.13 o 
   1  10   8     3145.20     3161.30    200.06 o 
   2  10   8      534.89      564.16     37.12 o 
   3  10   8       30.39       40.45     37.87 o 
   4  10   8      950.25     1006.24     59.56 o 
  -7  11   8       67.01       59.03     46.30 o 
  -6  11   8      776.91      822.58     44.30 o 
  -5  11   8      606.47      598.27     40.35 o 
  -4  11   8      783.38      780.57     42.10 o 
  -3  11   8     2417.84     2395.52     62.37 o 
  -2  11   8     1598.85     1643.20     51.86 o 
  -1  11   8      259.45      211.98     44.16 o 
   0  11   8     1433.56     1584.63     48.55 o 
   1  11   8     1087.90     1040.23     52.67 o 
   2  11   8      210.63      237.90     31.40 o 
   3  11   8      781.53      716.12     42.49 o 
  -6  12   8        4.34        0.00     28.96 o 
  -5  12   8      225.04      182.57     33.79 o 
  -4  12   8      103.12      102.94     32.00 o 
  -3  12   8      118.23      107.56     29.37 o 
  -2  12   8      179.00      214.67     33.14 o 
  -1  12   8       54.81       30.29     39.02 o 
   0  12   8      348.01      427.30     52.97 o 
   1  12   8      372.85      397.85     47.41 o 
   2  12   8      458.00      368.41     42.16 o 
  -4  13   8      297.49      378.20     37.08 o 
  -3  13   8      112.34      131.05     32.04 o 
  -2  13   8      110.39      115.54     31.77 o 
  -1  13   8      870.10      947.90     46.07 o 
   0  13   8     1998.75     1908.73     85.17 o 
 -10   1   9       43.45       29.54     26.41 o 
  -9   1   9       61.77       48.46     26.56 o 
  -8   1   9     2607.23     2573.78     59.13 o 
  -7   1   9     5210.11     5421.79     80.09 o 
  -6   1   9     4599.14     4768.58     73.46 o 
  -5   1   9      138.67      122.31     23.62 o 
  -4   1   9      657.76      701.94     27.32 o 
  -3   1   9      236.68      262.04     18.94 o 
  -2   1   9      549.12      529.03     23.55 o 
  -1   1   9     2635.56     2644.27     44.89 o 
   0   1   9     1355.96     1384.87     42.88 o 
   1   1   9      228.32      235.64     22.92 o 
   2   1   9     1760.06     1852.79     46.06 o 
   3   1   9     1012.16      992.85     53.86 o 
   4   1   9       20.23       26.52     28.06 o 
   5   1   9      218.83      317.58     39.94 o 
 -10   2   9       13.79       37.82     39.40 o 
  -9   2   9     1109.52     1038.34     43.18 o 
  -8   2   9      682.35      659.33     36.12 o 
  -7   2   9      263.40      295.20     28.16 o 
  -6   2   9     1517.97     1509.53     44.67 o 
  -5   2   9     1353.39     1433.18     52.05 o 
  -4   2   9      269.39      249.23     17.80 o 
  -3   2   9     2192.52     2245.60     39.30 o 
  -2   2   9     1088.64     1070.15     32.65 o 
  -1   2   9      303.07      285.56     24.73 o 
   0   2   9      419.87      409.27     24.08 o 
   1   2   9     2439.51     2454.56     48.51 o 
   2   2   9     1228.35     1320.44     40.79 o 
   3   2   9      467.88      469.34     30.32 o 
   4   2   9     1317.27     1260.88     53.06 o 
   5   2   9     1289.00     1316.19     56.11 o 
 -10   3   9        1.29        0.00     45.64 o 
  -9   3   9       65.47       69.27     43.61 o 
  -8   3   9       90.05       58.66     24.38 o 
  -7   3   9      106.99      105.29     23.31 o 
  -6   3   9        5.36        4.95     21.26 o 
  -5   3   9      171.45      132.04     22.81 o 
  -4   3   9      824.91      773.60     45.43 o 
  -3   3   9       18.16       15.76     19.27 o 
  -2   3   9       43.79       48.04     15.82 o 
  -1   3   9       30.71       36.13     19.23 o 
   0   3   9        1.08        0.00     16.84 o 
   1   3   9        0.65        0.00     18.19 o 
   2   3   9      868.11      807.84     34.61 o 
   3   3   9        1.34        9.81     23.58 o 
   4   3   9       45.17       31.60     25.95 o 
   5   3   9      255.10      325.72     38.05 o 
  -9   4   9      446.79      494.31     58.85 o 
  -8   4   9      754.11      698.31     62.07 o 
  -7   4   9      682.45      688.48     34.02 o 
  -6   4   9       20.30       42.69     21.53 o 
  -5   4   9      159.92      167.68     23.14 o 
  -4   4   9      112.21      115.92     16.58 o 
  -3   4   9        8.38       11.83     14.60 o 
  -2   4   9     1788.18     1756.76     44.67 o 
  -1   4   9     2635.49     2564.93     44.00 o 
   0   4   9      442.42      441.08     30.44 o 
   1   4   9      812.22      821.82     31.74 o 
   2   4   9      629.80      582.41     31.35 o 
   3   4   9        2.01        0.00     21.74 o 
   4   4   9      378.63      385.33     32.65 o 
   5   4   9      630.30      735.02     60.02 o 
  -9   5   9       13.04        0.00     47.38 o 
  -8   5   9      797.53      808.99     63.90 o 
  -7   5   9     3237.56     3346.48    104.37 o 
  -6   5   9     1790.47     1945.00     80.52 o 
  -5   5   9     1062.70      985.05     27.47 o 
  -4   5   9        2.17        0.00     14.29 o 
  -3   5   9       35.48       39.54     14.43 o 
  -2   5   9      202.56      207.09     23.89 o 
  -1   5   9     3768.12     3823.42     64.45 o 
   0   5   9     1847.25     1964.55     52.73 o 
   1   5   9      428.32      390.33     25.95 o 
   2   5   9      130.09      128.63     23.38 o 
   3   5   9      364.63      360.33     28.93 o 
   4   5   9      472.83      487.49     34.70 o 
   5   5   9     1371.64     1350.68     49.36 o 
  -9   6   9     2045.32     2075.85     95.64 o 
  -8   6   9       64.03        9.64     47.17 o 
  -7   6   9       58.37      101.91     45.13 o 
  -6   6   9      527.88      530.98     52.57 o 
  -5   6   9     2298.02     2507.29     54.75 o 
  -4   6   9     1963.33     2100.63     39.97 o 
  -3   6   9     4084.68     4001.95     47.84 o 
  -2   6   9       10.59        5.03     18.36 o 
  -1   6   9     2574.36     2537.00     54.24 o 
   0   6   9      963.06     1021.33     39.96 o 
   1   6   9     1219.61     1082.36     43.92 o 
   2   6   9     1977.00     2096.14     49.41 o 
   3   6   9      888.59      968.13     39.20 o 
   4   6   9      243.51      215.01     29.74 o 
  -8   7   9       23.17        0.00     41.52 o 
  -7   7   9      933.86      891.37     71.14 o 
  -6   7   9      790.65      873.47     63.41 o 
  -5   7   9      274.80      264.19     28.58 o 
  -4   7   9     1362.36     1316.42     52.06 o 
  -3   7   9      345.26      334.83     25.50 o 
  -2   7   9        1.43        0.68     18.64 o 
  -1   7   9      218.82      236.44     26.21 o 
   0   7   9      710.53      649.72     77.54 o 
   1   7   9       28.57        3.43     33.08 o 
   2   7   9      650.82      608.62     39.02 o 
   3   7   9       64.49       71.20     24.46 o 
   4   7   9      113.71       60.67     26.88 o 
  -8   8   9      607.56      745.05     70.05 o 
  -7   8   9       49.87       36.65     51.78 o 
  -6   8   9     1351.66     1357.64     77.32 o 
  -5   8   9     2185.67     2383.43    152.21 o 
  -4   8   9     2167.74     2363.63     85.07 o 
  -3   8   9      960.02      936.29     41.00 o 
  -2   8   9      152.21      164.18     43.89 o 
  -1   8   9        1.89        9.80     21.06 o 
   0   8   9      182.32      204.47     36.89 o 
   1   8   9     1582.33     1564.10     50.25 o 
   2   8   9      295.34      343.36     34.08 o 
   3   8   9       63.79       54.37     28.01 o 
  -7   9   9      200.06      176.72     54.15 o 
  -6   9   9       27.73       55.78     27.07 o 
  -5   9   9     1134.91     1170.79     46.71 o 
  -4   9   9      448.65      454.85     35.16 o 
  -3   9   9       28.02       18.74     26.16 o 
  -2   9   9      638.05      680.64     58.82 o 
  -1   9   9      205.72      229.50     43.96 o 
   0   9   9       56.52       42.73     24.06 o 
   1   9   9     1821.84     1736.61     53.84 o 
   2   9   9     1539.41     1537.91     68.03 o 
   3   9   9       26.56       46.05     31.19 o 
  -6  10   9        0.47        4.00     26.94 o 
  -5  10   9       45.97       57.61     26.50 o 
  -4  10   9        5.47        0.24     25.39 o 
  -3  10   9      794.63      835.86     42.73 o 
  -2  10   9        4.85       28.64     42.74 o 
  -1  10   9      275.54      185.42     42.35 o 
   0  10   9        1.46        0.00     36.82 o 
   1  10   9       50.21       48.26     24.18 o 
   2  10   9       46.40       61.95     28.46 o 
  -5  11   9      274.81      335.25     35.61 o 
  -4  11   9       23.25       30.93     27.90 o 
  -3  11   9       87.06       90.85     31.38 o 
  -2  11   9       21.69       33.60     25.84 o 
  -1  11   9      481.07      427.67     55.85 o 
   0  11   9      536.79      530.41     56.93 o 
   1  11   9      754.96      804.85     64.48 o 
  -2  12   9       18.49       25.92     28.09 o 
  -9   0  10       88.56       80.80     40.84 o 
  -8   0  10     6675.04     6266.96    130.73 o 
  -7   0  10     6571.90     6654.22    131.50 o 
  -6   0  10     1866.10     1836.46     73.03 o 
  -5   0  10       89.78      138.56     35.29 o 
  -4   0  10      310.24      393.21     41.04 o 
  -3   0  10       21.43       29.29     32.89 o 
  -2   0  10     9333.87     9112.55    140.71 o 
  -1   0  10     8252.26     8243.63    138.31 o 
   0   0  10     1351.17     1410.12     65.90 o 
   1   0  10      212.11      183.36     38.34 o 
   2   0  10      859.91      936.67     61.68 o 
   3   0  10      227.34      337.39     53.11 o 
   4   0  10      826.77      860.83     72.20 o 
  -9   1  10      430.27      434.71     35.42 o 
  -8   1  10      185.51      213.25     30.32 o 
  -7   1  10        0.13        9.30     24.28 o 
  -6   1  10       52.60       71.89     24.33 o 
  -5   1  10      573.82      647.14     35.12 o 
  -4   1  10       11.07        0.00     22.80 o 
  -3   1  10      608.37      614.60     34.48 o 
  -2   1  10      325.24      354.58     19.95 o 
  -1   1  10        9.97       12.60     18.31 o 
   0   1  10      444.13      497.75     28.46 o 
   1   1  10      591.00      545.20     37.35 o 
   2   1  10       15.78       21.11     27.81 o 
   3   1  10      331.82      380.25     34.80 o 
   4   1  10       54.26       84.61     30.17 o 
  -9   2  10       34.48       35.17     43.16 o 
  -8   2  10      556.81      503.80     34.49 o 
  -7   2  10     1990.89     2138.80    113.61 o 
  -6   2  10       94.62       94.41     25.39 o 
  -5   2  10        8.67        8.00     22.40 o 
  -4   2  10      150.11      121.49     24.58 o 
  -3   2  10      983.76      997.70     30.93 o 
  -2   2  10     1105.15     1120.80     32.70 o 
  -1   2  10     2108.81     2162.04     54.09 o 
   0   2  10       58.92       84.51     20.07 o 
   1   2  10      275.69      320.94     26.55 o 
   2   2  10      543.43      509.47     30.27 o 
   3   2  10      452.32      439.73     40.02 o 
   4   2  10      321.00      430.80     40.51 o 
  -8   3  10        8.12        0.00     40.87 o 
  -7   3  10      887.66      870.16     38.91 o 
  -6   3  10     1496.83     1560.77     47.12 o 
  -5   3  10      121.72      127.40     24.65 o 
  -4   3  10       94.84       97.33     24.01 o 
  -3   3  10      399.69      372.25     22.52 o 
  -2   3  10      491.15      547.31     26.00 o 
  -1   3  10      557.04      549.38     26.97 o 
   0   3  10     4070.86     4226.15     78.95 o 
   1   3  10     1074.09     1095.24     37.72 o 
   2   3  10      270.16      246.39     27.55 o 
   3   3  10     1050.94     1055.87     42.39 o 
   4   3  10     1502.92     1597.24     61.52 o 
  -8   4  10     1032.12     1031.87     71.40 o 
  -7   4  10     1045.65     1151.53     72.12 o 
  -6   4  10      444.73      504.47     32.22 o 
  -5   4  10       68.20       43.12     23.27 o 
  -4   4  10      207.75      208.88     25.25 o 
  -3   4  10      300.39      340.04     28.68 o 
  -2   4  10     3101.26     3121.90     62.48 o 
  -1   4  10     1709.07     1574.80     38.67 o 
   0   4  10      790.63      791.27     38.30 o 
   1   4  10      536.57      629.18     34.51 o 
   2   4  10       13.99       13.69     22.65 o 
   3   4  10      113.51      140.75     26.45 o 
  -8   5  10      230.74      350.09     55.58 o 
  -7   5  10      158.25      200.83     46.98 o 
  -6   5  10       18.06       52.71     46.16 o 
  -5   5  10     1502.72     1528.32     75.41 o 
  -4   5  10      947.20      993.38     38.21 o 
  -3   5  10       99.74       96.99     17.10 o 
  -2   5  10      488.77      454.81     30.49 o 
  -1   5  10      258.94      245.19     22.69 o 
   0   5  10     1013.23     1066.90     52.21 o 
   1   5  10     1677.58     1825.24    177.11 o 
   2   5  10     1251.03     1208.46     41.55 o 
   3   5  10      148.70      129.66     27.11 o 
  -7   6  10     2546.84     2742.68    102.34 o 
  -6   6  10      303.52      287.33     53.47 o 
  -5   6  10       54.29       52.58     38.79 o 
  -4   6  10      159.03      132.86     24.97 o 
  -3   6  10       45.56       35.93     21.33 o 
  -2   6  10      805.76      858.67     37.12 o 
  -1   6  10     1302.11     1307.30     44.57 o 
   0   6  10       74.78       91.75     21.32 o 
   1   6  10      251.19      314.78     33.88 o 
   2   6  10      909.39      957.60     47.70 o 
   3   6  10      111.02       94.21     27.53 o 
  -7   7  10       56.08       49.55     48.69 o 
  -6   7  10      955.15     1001.91     74.66 o 
  -5   7  10     4120.43     4308.12    122.29 o 
  -4   7  10     4170.71     4113.94    245.10 o 
  -3   7  10     1402.36     1507.07     74.30 o 
  -2   7  10       76.49      119.26     42.10 o 
  -1   7  10      455.78      444.94     31.87 o 
   0   7  10     1599.01     1660.97     52.31 o 
   1   7  10     1751.48     1767.80     46.45 o 
   2   7  10     1892.71     1866.62     60.80 o 
  -6   8  10      482.69      609.38     64.85 o 
  -5   8  10      273.84      314.43     56.95 o 
  -4   8  10       17.79       17.43     25.67 o 
  -3   8  10       11.00        5.04     37.77 o 
  -2   8  10       18.44       18.60     37.83 o 
  -1   8  10      206.10      203.14     45.78 o 
   0   8  10        1.57        0.00     24.34 o 
   1   8  10      950.22      999.56     38.37 o 
  -5   9  10      183.86      136.93     44.29 o 
  -4   9  10      475.25      536.62     37.53 o 
  -3   9  10      434.91      422.64     34.61 o 
  -2   9  10      398.96      425.07     51.71 o 
  -1   9  10      305.63      275.00     47.25 o 
   0   9  10      828.83      822.85     62.12 o 
  -3  10  10      750.00      744.29     42.18 o 
  -2  10  10      131.15      138.77     47.02 o 
  -7   1  11     1538.84     1530.95     52.04 o 
  -6   1  11     1354.37     1306.81     47.85 o 
  -5   1  11     1373.89     1316.76     46.66 o 
  -4   1  11      112.89       95.48     32.71 o 
  -3   1  11      505.86      502.05     33.18 o 
  -2   1  11     5098.25     5100.35     99.61 o 
  -1   1  11     3292.36     3484.37     98.18 o 
   0   1  11      591.46      594.71     37.40 o 
   1   1  11      214.24      194.92     30.59 o 
   2   1  11       65.37       89.61     30.28 o 
  -7   2  11     1061.92     1010.30     44.48 o 
  -6   2  11      178.31      156.53     28.04 o 
  -5   2  11      448.12      482.06     34.24 o 
  -4   2  11      386.48      457.43     56.52 o 
  -3   2  11     1668.46     1556.04     48.64 o 
  -2   2  11      107.36       99.18     20.31 o 
  -1   2  11      476.71      465.67     27.50 o 
   0   2  11       10.06       15.67     19.89 o 
   1   2  11        9.24       21.26     22.94 o 
   2   2  11       81.63       96.78     42.67 o 
  -7   3  11      364.12      565.88     59.36 o 
  -6   3  11        9.98        0.00     23.10 o 
  -5   3  11      135.05      128.54     27.58 o 
  -4   3  11      800.60      682.59     36.78 o 
  -3   3  11      156.99      161.01     26.59 o 
  -2   3  11       30.15       29.47     18.06 o 
  -1   3  11       49.68       71.71     20.95 o 
   0   3  11      103.06      100.57     26.04 o 
   1   3  11        6.86        1.89     21.97 o 
  -6   4  11       38.99       42.92     44.99 o 
  -5   4  11      212.99      223.18     27.76 o 
  -4   4  11      262.99      277.55     29.46 o 
  -3   4  11      451.40      450.13     39.22 o 
  -2   4  11      101.30       89.15     17.09 o 
  -1   4  11      144.98      139.39     21.92 o 
   0   4  11        3.86        4.86     24.21 o 
   1   4  11      207.64      221.39     42.20 o 
  -6   5  11      667.26      763.50     68.44 o 
  -5   5  11      470.91      425.03     53.70 o 
  -4   5  11       18.67       42.73     36.19 o 
  -3   5  11      449.09      453.32     31.15 o 
  -2   5  11     2628.28     2711.01     50.65 o 
  -1   5  11     2537.04     2616.16     51.70 o 
   0   5  11      497.35      447.72     29.09 o 
   1   5  11      471.36      436.77     46.02 o 
  -5   6  11     2280.02     2511.36     99.70 o 
  -4   6  11      638.14      640.08     62.02 o 
  -3   6  11     1343.54     1244.60     74.93 o 
  -2   6  11      641.86      544.43     36.70 o 
  -1   6  11      178.87      187.13     22.83 o 
   0   6  11      555.69      448.33     43.68 o 
  -4   7  11      293.96      216.41     51.10 o 
  -3   7  11      331.22      358.83     48.83 o 
  -2   7  11      681.99      673.53     62.47 o 
  -1   7  11       39.38       37.87     27.55 o 
  -4   0  12       88.04      131.36     40.78 o 
  -3   0  12      887.25      897.00     58.66 o 
  -2   0  12     2157.42     1874.87     77.96 o 
  -4   1  12      348.45      335.47     35.86 o 
  -3   1  12       63.64       69.18     26.38 o 
  -2   1  12       96.91       82.17     24.89 o 
  -3   2  12      291.82      271.23     29.93 o 
                                                 
